# Supplementary material for: Functional roles of Aves class-specific cis-regulatory elements on macroevolution of bird-specific features
Source: Nat Commun. 2017 Feb 6;8:14229. doi: 10.1038/ncomms14229 (PMC5473641; doi:10.1038/ncomms14229)
Supplement: Dataset 1 — The Supplementary Data 1 contains large tables for processed data, including the following datasets: Supplementary Data 1.1: List of ASHCEs used in the study Supplementary Data 1.2: List of 'within 10kb' top 500 ASHCEs-associated genes Supplementary Data 1.3: List of 'within 10kb' top 100 ASHCEs-associated genes and the lengths (bp) of diffReps differential regions and chromHMM states Supplementary Data 1.4: List of differentially expressed protein-coding genes between chicken phylotypic period (HH16) and other embryonic developmental stages Supplementary Data 1.5: List of differentially expressed protein-coding genes between turtle phylotypic period (TK11) and two late developmental stages (TK15 and TK23, corresponding to HH28 and HH38 in chicken) Supplementary Data 1.6: List of differentially expressed lncRNA genes between chicken phylotypic period (HH16) and other embryonic developmental stages Supplementary Data 1.7: Annotation of lncRNAs in GFF format Supplementary Data 1.8: List of differential histone modification sites for whole embryo samples between HH21 and HH16 Supplementary Data 1.9: List of differential histone modification sites for whole embryo samples between HH32 and HH16 Supplementary Data 1.10: List of differential histone modification sites for whole embryo samples between HH32 and HH21 Supplementary Data 1.11: List of differential histone modification sites for limb samples between HH32 and HH21 Supplementary Data 1.12: List of differential histone modification sites between HH21 limb and HH21 whole embryo samples Supplementary Data 1.13: List of differential histone modification sites between HH32 limb samples and HH32 whole embryo samples [file ncomms14229-s2.xlsx]

## Sheet: Description
Supplementary Data 1 - Large tables for processed data. Supplementary Data 1.1: List of ASHCEs used in the study Supplementary Data 1.2: List of ‘within 10kb’ top 500 ASHCEs-associated genes Supplementary Data 1.3: List of ‘within 10kb’ top 100 ASHCEs-associated genes and the lengths (bp) of diffReps differential regions and chromHMM states Supplementary Data 1.4: List of differentially expressed…

## Sheet: 1. ASHCEs_list
Supplementary Data 1.1 List of ASHCEs used in the study
Chromosome	Start	End	Tag of ASHCE	phastCons log-odd score
chr1	511743	511786	chr1.1-1000000.477	110
chr1	659551	659571	chr1.1-1000000.814	30
chr1	699737	699783	chr1.1-1000000.905	121
chr1	701174	701197	chr1.1-1000000.916	60
chr1	762064	762091	chr1.1-1000000.1000	28
chr1	762115	762135	chr1.1-1000000.1002	30
chr1	792814	792838	chr1.1-1000000.1052	78
chr1	819327	819347	chr1.1-1000000.1141	26
chr1	893936	893968	chr1.1-1000000.1503	46
chr1	894019	894063	chr1.1-1000000.1504	116
chr1	894240	894262	chr1.1-1000000.1511	65
chr1	923256	923283	chr1.1-1000000.1587	51
chr1	923997	924040	chr1.1-1000000.1592	58
chr1	928516	928543	chr1.1-1000000.1632	61
chr1	936534	936560	chr1.1-1000000.1652	82
chr1	936592	936617	chr1.1-1000000.1654	46
chr1	936620	936665	chr1.1-1000000.1655	102
chr1	936669	936707	chr1.1-1000000.1656	77
chr1	939025	939061	chr1.1-1000000.1662	86
chr1	942108	942135	chr1.1-1000000.1672	34
chr1	1017076	1017103	chr1.1000001-2000000.83	55
chr1	1017124	1017180	chr1.1000001-2000000.85	110
chr1	1017185	1017228	chr1.1000001-2000000.86	133
chr1	1019295	1019323	chr1.1000001-2000000.122	53
chr1	1026009	1026031	chr1.1000001-2000000.147	40
chr1	1026115	1026148	chr1.1000001-2000000.151	37
chr1	1026298	1026320	chr1.1000001-2000000.159	45
chr1	1026328	1026348	chr1.1000001-2000000.160	20
chr1	1026434	1026464	chr1.1000001-2000000.166	76
chr1	1027436	1027469	chr1.1000001-2000000.172	58
chr1	1041872	1041910	chr1.1000001-2000000.214	73
chr1	1042141	1042189	chr1.1000001-2000000.220	103
chr1	1043289	1043315	chr1.1000001-2000000.243	64
chr1	1045270	1045304	chr1.1000001-2000000.278	69
chr1	1049185	1049217	chr1.1000001-2000000.309	60
chr1	1049278	1049299	chr1.1000001-2000000.313	32
chr1	1049331	1049353	chr1.1000001-2000000.315	52
chr1	1049584	1049609	chr1.1000001-2000000.320	51
chr1	1056502	1056530	chr1.1000001-2000000.330	22
chr1	1056582	1056602	chr1.1000001-2000000.333	30
chr1	1056610	1056634	chr1.1000001-2000000.334	43
chr1	1073642	1073691	chr1.1000001-2000000.351	140
chr1	1074630	1074654	chr1.1000001-2000000.353	28
chr1	1135506	1135531	chr1.1000001-2000000.571	62
chr1	1135537	1135565	chr1.1000001-2000000.572	82
chr1	1147848	1147875	chr1.1000001-2000000.588	80
chr1	1173874	1173926	chr1.1000001-2000000.643	116
chr1	1249177	1249208	chr1.1000001-2000000.759	73
chr1	1363771	1363795	chr1.1000001-2000000.1186	29
chr1	1400136	1400208	chr1.1000001-2000000.1281	193
chr1	1455123	1455147	chr1.1000001-2000000.1407	26
chr1	1481787	1481814	chr1.1000001-2000000.1492	45
chr1	1481837	1481867	chr1.1000001-2000000.1493	76
chr1	1493988	1494014	chr1.1000001-2000000.1537	34
chr1	1550201	1550227	chr1.1000001-2000000.1613	70
chr1	1550339	1550360	chr1.1000001-2000000.1614	25
chr1	1556400	1556432	chr1.1000001-2000000.1630	57
chr1	1560318	1560368	chr1.1000001-2000000.1664	144
chr1	1564999	1565039	chr1.1000001-2000000.1681	87
chr1	1565042	1565068	chr1.1000001-2000000.1682	47
chr1	1565135	1565165	chr1.1000001-2000000.1686	102
chr1	1565578	1565600	chr1.1000001-2000000.1690	41
chr1	1572665	1572746	chr1.1000001-2000000.1726	216
chr1	1574597	1574618	chr1.1000001-2000000.1733	63
chr1	1574623	1574650	chr1.1000001-2000000.1734	48
chr1	1574666	1574695	chr1.1000001-2000000.1735	70
chr1	1574713	1574775	chr1.1000001-2000000.1737	120
chr1	1597117	1597184	chr1.1000001-2000000.1791	126
chr1	1628342	1628369	chr1.1000001-2000000.1937	57
chr1	1628371	1628402	chr1.1000001-2000000.1938	55
chr1	1631660	1631763	chr1.1000001-2000000.1963	321
chr1	1645747	1645814	chr1.1000001-2000000.2026	98
chr1	1659608	1659630	chr1.1000001-2000000.2052	57
chr1	1659643	1659669	chr1.1000001-2000000.2053	60
chr1	1664700	1664720	chr1.1000001-2000000.2065	38
chr1	1671020	1671047	chr1.1000001-2000000.2081	42
chr1	1683991	1684020	chr1.1000001-2000000.2131	46
chr1	1697868	1697888	chr1.1000001-2000000.2185	54
chr1	1697928	1697968	chr1.1000001-2000000.2187	122
chr1	1705795	1705831	chr1.1000001-2000000.2232	100
chr1	1705834	1705856	chr1.1000001-2000000.2233	32
chr1	1705896	1705926	chr1.1000001-2000000.2235	53
chr1	1708804	1708833	chr1.1000001-2000000.2238	56
chr1	1710316	1710342	chr1.1000001-2000000.2242	29
chr1	1712038	1712081	chr1.1000001-2000000.2251	49
chr1	1718085	1718105	chr1.1000001-2000000.2272	26
chr1	1743975	1743996	chr1.1000001-2000000.2279	14
chr1	1756336	1756419	chr1.1000001-2000000.2310	154
chr1	1778557	1778583	chr1.1000001-2000000.2353	50
chr1	1778659	1778692	chr1.1000001-2000000.2355	38
chr1	1778707	1778740	chr1.1000001-2000000.2356	75
chr1	1778793	1778837	chr1.1000001-2000000.2358	75
chr1	1789468	1789567	chr1.1000001-2000000.2390	365
chr1	1790287	1790309	chr1.1000001-2000000.2393	46
chr1	1794547	1794699	chr1.1000001-2000000.2419	451
chr1	1796447	1796532	chr1.1000001-2000000.2445	259
chr1	1881136	1881156	chr1.1000001-2000000.2631	49
chr1	1898565	1898623	chr1.1000001-2000000.2701	163
chr1	1918952	1918977	chr1.1000001-2000000.2750	36
chr1	1918999	1919019	chr1.1000001-2000000.2752	36
chr1	1919038	1919064	chr1.1000001-2000000.2753	66
chr1	1934104	1934145	chr1.1000001-2000000.2846	144
chr1	1937443	1937465	chr1.1000001-2000000.2860	46
chr1	1937467	1937487	chr1.1000001-2000000.2861	62
chr1	1946803	1946825	chr1.1000001-2000000.2891	53
chr1	1946828	1946857	chr1.1000001-2000000.2892	54
chr1	1952779	1952863	chr1.1000001-2000000.2919	214
chr1	1952867	1952938	chr1.1000001-2000000.2920	229
chr1	1974570	1974592	chr1.1000001-2000000.3041	36
chr1	1977953	1977975	chr1.1000001-2000000.3049	74
chr1	1977986	1978015	chr1.1000001-2000000.3050	100
chr1	1978178	1978199	chr1.1000001-2000000.3056	31
chr1	1978214	1978245	chr1.1000001-2000000.3057	28
chr1	1985435	1985466	chr1.1000001-2000000.3109	58
chr1	2000930	2000950	chr1.2000001-3000000.6	31
chr1	2004132	2004153	chr1.2000001-3000000.30	50
chr1	2004159	2004183	chr1.2000001-3000000.31	62
chr1	2017168	2017195	chr1.2000001-3000000.83	87
chr1	2017271	2017298	chr1.2000001-3000000.88	40
chr1	2026035	2026062	chr1.2000001-3000000.132	68
chr1	2026395	2026416	chr1.2000001-3000000.142	70
chr1	2026613	2026696	chr1.2000001-3000000.151	176
chr1	2030943	2031000	chr1.2000001-3000000.175	161
chr1	2031041	2031069	chr1.2000001-3000000.178	55
chr1	2033606	2033627	chr1.2000001-3000000.213	47
chr1	2033753	2033779	chr1.2000001-3000000.219	46
chr1	2034987	2035012	chr1.2000001-3000000.226	31
chr1	2040782	2040837	chr1.2000001-3000000.273	113
chr1	2040954	2041012	chr1.2000001-3000000.279	186
chr1	2051140	2051165	chr1.2000001-3000000.330	67
chr1	2054604	2054631	chr1.2000001-3000000.356	51
chr1	2054829	2054912	chr1.2000001-3000000.363	130
chr1	2058786	2058814	chr1.2000001-3000000.386	61
chr1	2060442	2060517	chr1.2000001-3000000.412	160
chr1	2060731	2060753	chr1.2000001-3000000.421	46
chr1	2061094	2061120	chr1.2000001-3000000.427	54
chr1	2061198	2061224	chr1.2000001-3000000.430	47
chr1	2073979	2074006	chr1.2000001-3000000.510	49
chr1	2074008	2074040	chr1.2000001-3000000.511	87
chr1	2074066	2074126	chr1.2000001-3000000.513	124
chr1	2074129	2074151	chr1.2000001-3000000.514	53
chr1	2078291	2078374	chr1.2000001-3000000.533	126
chr1	2078386	2078411	chr1.2000001-3000000.535	39
chr1	2081605	2081631	chr1.2000001-3000000.565	48
chr1	2081902	2082012	chr1.2000001-3000000.569	339
chr1	2085132	2085169	chr1.2000001-3000000.600	97
chr1	2085628	2085665	chr1.2000001-3000000.607	17
chr1	2086856	2086885	chr1.2000001-3000000.609	67
chr1	2088131	2088176	chr1.2000001-3000000.624	108
chr1	2088214	2088254	chr1.2000001-3000000.626	106
chr1	2088273	2088302	chr1.2000001-3000000.628	98
chr1	2089910	2089930	chr1.2000001-3000000.634	43
chr1	2091073	2091108	chr1.2000001-3000000.658	63
chr1	2094671	2094693	chr1.2000001-3000000.669	52
chr1	2100377	2100473	chr1.2000001-3000000.757	270
chr1	2103090	2103118	chr1.2000001-3000000.788	37
chr1	2105342	2105373	chr1.2000001-3000000.801	32
chr1	2105419	2105440	chr1.2000001-3000000.803	26
chr1	2105655	2105676	chr1.2000001-3000000.809	63
chr1	2105707	2105738	chr1.2000001-3000000.812	108
chr1	2105742	2105765	chr1.2000001-3000000.814	37
chr1	2106403	2106423	chr1.2000001-3000000.815	20
chr1	2106479	2106500	chr1.2000001-3000000.817	34
chr1	2106666	2106811	chr1.2000001-3000000.819	467
chr1	2107088	2107115	chr1.2000001-3000000.828	49
chr1	2108133	2108183	chr1.2000001-3000000.835	85
chr1	2110285	2110324	chr1.2000001-3000000.845	71
chr1	2112724	2112763	chr1.2000001-3000000.877	54
chr1	2114244	2114272	chr1.2000001-3000000.887	46
chr1	2117557	2117583	chr1.2000001-3000000.930	97
chr1	2121848	2121870	chr1.2000001-3000000.1000	41
chr1	2122589	2122645	chr1.2000001-3000000.1016	97
chr1	2126481	2126501	chr1.2000001-3000000.1059	32
chr1	2126935	2126964	chr1.2000001-3000000.1073	70
chr1	2127001	2127025	chr1.2000001-3000000.1075	39
chr1	2127974	2128043	chr1.2000001-3000000.1090	21
chr1	2136847	2136867	chr1.2000001-3000000.1210	18
chr1	2142755	2142781	chr1.2000001-3000000.1263	72
chr1	2142916	2142936	chr1.2000001-3000000.1269	31
chr1	2143442	2143469	chr1.2000001-3000000.1270	22
chr1	2143740	2143763	chr1.2000001-3000000.1278	26
chr1	2144869	2144899	chr1.2000001-3000000.1286	39
chr1	2144990	2145024	chr1.2000001-3000000.1289	84
chr1	2145041	2145065	chr1.2000001-3000000.1290	37
chr1	2147200	2147225	chr1.2000001-3000000.1308	36
chr1	2149642	2149672	chr1.2000001-3000000.1323	46
chr1	2150496	2150518	chr1.2000001-3000000.1330	43
chr1	2158917	2159063	chr1.2000001-3000000.1418	385
chr1	2160749	2160784	chr1.2000001-3000000.1427	86
chr1	2163997	2164021	chr1.2000001-3000000.1457	17
chr1	2170965	2170987	chr1.2000001-3000000.1501	48
chr1	2172327	2172347	chr1.2000001-3000000.1505	46
chr1	2172582	2172644	chr1.2000001-3000000.1514	181
chr1	2174078	2174156	chr1.2000001-3000000.1529	122
chr1	2174943	2174964	chr1.2000001-3000000.1539	63
chr1	2181601	2181622	chr1.2000001-3000000.1584	30
chr1	2181678	2181702	chr1.2000001-3000000.1587	47
chr1	2181721	2181745	chr1.2000001-3000000.1588	43
chr1	2184213	2184359	chr1.2000001-3000000.1604	401
chr1	2184385	2184422	chr1.2000001-3000000.1607	112
chr1	2185365	2185389	chr1.2000001-3000000.1622	37
chr1	2185400	2185439	chr1.2000001-3000000.1623	69
chr1	2189060	2189145	chr1.2000001-3000000.1641	274
chr1	2189152	2189186	chr1.2000001-3000000.1642	88
chr1	2189582	2189602	chr1.2000001-3000000.1657	59
chr1	2196201	2196236	chr1.2000001-3000000.1699	69
chr1	2196255	2196276	chr1.2000001-3000000.1700	48
chr1	2196279	2196302	chr1.2000001-3000000.1701	39
chr1	2201301	2201352	chr1.2000001-3000000.1738	121
chr1	2202501	2202523	chr1.2000001-3000000.1742	22
chr1	2202592	2202619	chr1.2000001-3000000.1744	53
chr1	2204086	2204124	chr1.2000001-3000000.1754	71
chr1	2204143	2204197	chr1.2000001-3000000.1756	156
chr1	2204280	2204300	chr1.2000001-3000000.1760	19
chr1	2204672	2204702	chr1.2000001-3000000.1771	61
chr1	2214253	2214298	chr1.2000001-3000000.1826	112
chr1	2221537	2221559	chr1.2000001-3000000.1852	97
chr1	2221577	2221609	chr1.2000001-3000000.1854	54
chr1	2221611	2221669	chr1.2000001-3000000.1855	134
chr1	2223511	2223534	chr1.2000001-3000000.1877	48
chr1	2226471	2226526	chr1.2000001-3000000.1912	163
chr1	2226765	2226800	chr1.2000001-3000000.1920	91
chr1	2227877	2227933	chr1.2000001-3000000.1932	211
chr1	2227937	2227972	chr1.2000001-3000000.1933	91
chr1	2232182	2232223	chr1.2000001-3000000.1984	138
chr1	2232557	2232592	chr1.2000001-3000000.1990	45
chr1	2235898	2235928	chr1.2000001-3000000.2003	44
chr1	2236598	2236644	chr1.2000001-3000000.2009	141
chr1	2236651	2236762	chr1.2000001-3000000.2010	359
chr1	2236766	2236788	chr1.2000001-3000000.2011	58
chr1	2240478	2240526	chr1.2000001-3000000.2019	87
chr1	2240529	2240558	chr1.2000001-3000000.2020	69
chr1	2245724	2245768	chr1.2000001-3000000.2031	69
chr1	2245839	2245865	chr1.2000001-3000000.2034	41
chr1	2248589	2248627	chr1.2000001-3000000.2078	69
chr1	2248637	2248658	chr1.2000001-3000000.2079	42
chr1	2248661	2248689	chr1.2000001-3000000.2080	64
chr1	2250635	2250671	chr1.2000001-3000000.2085	59
chr1	2251660	2251728	chr1.2000001-3000000.2093	144
chr1	2251736	2251771	chr1.2000001-3000000.2094	95
chr1	2251836	2251860	chr1.2000001-3000000.2098	50
chr1	2251879	2251922	chr1.2000001-3000000.2100	157
chr1	2251964	2252004	chr1.2000001-3000000.2102	96
chr1	2253367	2253393	chr1.2000001-3000000.2112	121
chr1	2256373	2256395	chr1.2000001-3000000.2156	52
chr1	2256400	2256421	chr1.2000001-3000000.2157	50
chr1	2257212	2257248	chr1.2000001-3000000.2175	86
chr1	2258246	2258269	chr1.2000001-3000000.2193	67
chr1	2262164	2262184	chr1.2000001-3000000.2240	38
chr1	2271732	2271790	chr1.2000001-3000000.2302	139
chr1	2274528	2274612	chr1.2000001-3000000.2325	162
chr1	2286190	2286210	chr1.2000001-3000000.2409	27
chr1	2288135	2288215	chr1.2000001-3000000.2436	204
chr1	2288347	2288373	chr1.2000001-3000000.2438	56
chr1	2288534	2288567	chr1.2000001-3000000.2444	98
chr1	2288723	2288755	chr1.2000001-3000000.2453	66
chr1	2288788	2288812	chr1.2000001-3000000.2455	46
chr1	2296070	2296107	chr1.2000001-3000000.2504	111
chr1	2296133	2296189	chr1.2000001-3000000.2506	156
chr1	2311378	2311401	chr1.2000001-3000000.2549	56
chr1	2311402	2311453	chr1.2000001-3000000.2550	110
chr1	2311466	2311502	chr1.2000001-3000000.2551	79
chr1	2311539	2311565	chr1.2000001-3000000.2554	54
chr1	2312747	2312772	chr1.2000001-3000000.2566	73
chr1	2313287	2313319	chr1.2000001-3000000.2577	83
chr1	2326099	2326128	chr1.2000001-3000000.2718	81
chr1	2326239	2326266	chr1.2000001-3000000.2722	93
chr1	2327206	2327243	chr1.2000001-3000000.2724	52
chr1	2327824	2327847	chr1.2000001-3000000.2728	31
chr1	2327852	2327872	chr1.2000001-3000000.2729	48
chr1	2327980	2328008	chr1.2000001-3000000.2734	38
chr1	2328874	2328899	chr1.2000001-3000000.2751	35
chr1	2332308	2332344	chr1.2000001-3000000.2767	78
chr1	2332403	2332435	chr1.2000001-3000000.2768	90
chr1	2332776	2332820	chr1.2000001-3000000.2782	108
chr1	2334056	2334083	chr1.2000001-3000000.2790	52
chr1	2340199	2340220	chr1.2000001-3000000.2844	46
chr1	2340227	2340256	chr1.2000001-3000000.2845	79
chr1	2340301	2340322	chr1.2000001-3000000.2848	56
chr1	2341546	2341567	chr1.2000001-3000000.2854	51
chr1	2341580	2341613	chr1.2000001-3000000.2856	113
chr1	2341656	2341711	chr1.2000001-3000000.2858	71
chr1	2349168	2349192	chr1.2000001-3000000.2942	32
chr1	2349393	2349414	chr1.2000001-3000000.2950	33
chr1	2349415	2349455	chr1.2000001-3000000.2951	111
chr1	2351837	2351922	chr1.2000001-3000000.2969	272
chr1	2352001	2352026	chr1.2000001-3000000.2972	83
chr1	2353429	2353477	chr1.2000001-3000000.2982	103
chr1	2353519	2353566	chr1.2000001-3000000.2985	68
chr1	2354329	2354389	chr1.2000001-3000000.2994	123
chr1	2355831	2355890	chr1.2000001-3000000.3004	188
chr1	2369520	2369545	chr1.2000001-3000000.3093	47
chr1	2373389	2373428	chr1.2000001-3000000.3125	101
chr1	2374745	2374774	chr1.2000001-3000000.3136	117
chr1	2374776	2374826	chr1.2000001-3000000.3137	138
chr1	2374836	2374865	chr1.2000001-3000000.3138	91
chr1	2374904	2374945	chr1.2000001-3000000.3140	123
chr1	2378309	2378364	chr1.2000001-3000000.3159	107
chr1	2378390	2378420	chr1.2000001-3000000.3161	44
chr1	2380714	2380737	chr1.2000001-3000000.3191	32
chr1	2387848	2387941	chr1.2000001-3000000.3234	250
chr1	2387944	2387992	chr1.2000001-3000000.3235	152
chr1	2398988	2399014	chr1.2000001-3000000.3354	52
chr1	2399039	2399090	chr1.2000001-3000000.3356	101
chr1	2411799	2411843	chr1.2000001-3000000.3470	131
chr1	2437466	2437487	chr1.2000001-3000000.3681	49
chr1	2452252	2452274	chr1.2000001-3000000.3761	68
chr1	2455964	2455996	chr1.2000001-3000000.3788	55
chr1	2456478	2456501	chr1.2000001-3000000.3794	32
chr1	2456872	2456909	chr1.2000001-3000000.3804	81
chr1	2462394	2462415	chr1.2000001-3000000.3851	68
chr1	2462424	2462448	chr1.2000001-3000000.3852	71
chr1	2462461	2462493	chr1.2000001-3000000.3853	62
chr1	2462501	2462609	chr1.2000001-3000000.3854	315
chr1	2462614	2462649	chr1.2000001-3000000.3855	60
chr1	2481923	2481944	chr1.2000001-3000000.3989	41
chr1	2485376	2485404	chr1.2000001-3000000.4019	54
chr1	2485550	2485610	chr1.2000001-3000000.4025	188
chr1	2489329	2489370	chr1.2000001-3000000.4073	84
chr1	2489392	2489441	chr1.2000001-3000000.4074	117
chr1	2495458	2495494	chr1.2000001-3000000.4120	70
chr1	2501659	2501696	chr1.2000001-3000000.4182	50
chr1	2528032	2528073	chr1.2000001-3000000.4381	55
chr1	2532073	2532096	chr1.2000001-3000000.4402	41
chr1	2535719	2535793	chr1.2000001-3000000.4450	78
chr1	2535869	2535900	chr1.2000001-3000000.4454	48
chr1	2536053	2536084	chr1.2000001-3000000.4462	71
chr1	2536131	2536162	chr1.2000001-3000000.4465	69
chr1	2536164	2536185	chr1.2000001-3000000.4466	40
chr1	2541228	2541294	chr1.2000001-3000000.4491	229
chr1	2541305	2541332	chr1.2000001-3000000.4492	74
chr1	2543761	2543803	chr1.2000001-3000000.4503	101
chr1	2543808	2543843	chr1.2000001-3000000.4504	59
chr1	2548472	2548502	chr1.2000001-3000000.4559	55
chr1	2548915	2548938	chr1.2000001-3000000.4570	41
chr1	2549850	2549918	chr1.2000001-3000000.4586	214
chr1	2550920	2550955	chr1.2000001-3000000.4605	74
chr1	2554208	2554244	chr1.2000001-3000000.4628	81
chr1	2561293	2561313	chr1.2000001-3000000.4642	55
chr1	2572369	2572389	chr1.2000001-3000000.4677	43
chr1	2574200	2574225	chr1.2000001-3000000.4691	58
chr1	2575785	2575814	chr1.2000001-3000000.4702	39
chr1	2577961	2577984	chr1.2000001-3000000.4721	54
chr1	2578010	2578038	chr1.2000001-3000000.4724	59
chr1	2578045	2578073	chr1.2000001-3000000.4725	33
chr1	2578076	2578102	chr1.2000001-3000000.4726	46
chr1	2578176	2578198	chr1.2000001-3000000.4729	42
chr1	2579238	2579270	chr1.2000001-3000000.4747	60
chr1	2579278	2579317	chr1.2000001-3000000.4748	88
chr1	2582538	2582576	chr1.2000001-3000000.4786	97
chr1	2582588	2582650	chr1.2000001-3000000.4788	119
chr1	2590996	2591019	chr1.2000001-3000000.4813	32
chr1	2616413	2616448	chr1.2000001-3000000.4858	68
chr1	2616527	2616569	chr1.2000001-3000000.4863	52
chr1	2616595	2616621	chr1.2000001-3000000.4865	46
chr1	2619997	2620017	chr1.2000001-3000000.4887	27
chr1	2620030	2620059	chr1.2000001-3000000.4888	67
chr1	2620088	2620112	chr1.2000001-3000000.4890	50
chr1	2620402	2620426	chr1.2000001-3000000.4895	39
chr1	2621217	2621238	chr1.2000001-3000000.4915	26
chr1	2625273	2625294	chr1.2000001-3000000.4971	45
chr1	2625344	2625365	chr1.2000001-3000000.4973	33
chr1	2625415	2625435	chr1.2000001-3000000.4975	35
chr1	2625455	2625476	chr1.2000001-3000000.4976	36
chr1	2625478	2625499	chr1.2000001-3000000.4977	25
chr1	2655438	2655486	chr1.2000001-3000000.4998	87
chr1	2657481	2657502	chr1.2000001-3000000.5006	50
chr1	2664532	2664582	chr1.2000001-3000000.5047	104
chr1	2664607	2664633	chr1.2000001-3000000.5049	64
chr1	2671344	2671418	chr1.2000001-3000000.5071	145
chr1	2671420	2671450	chr1.2000001-3000000.5072	69
chr1	2672602	2672685	chr1.2000001-3000000.5084	293
chr1	2672687	2672726	chr1.2000001-3000000.5085	95
chr1	2672754	2672780	chr1.2000001-3000000.5087	38
chr1	2674410	2674435	chr1.2000001-3000000.5088	44
chr1	2679119	2679147	chr1.2000001-3000000.5108	39
chr1	2681959	2681982	chr1.2000001-3000000.5125	36
chr1	2697120	2697145	chr1.2000001-3000000.5226	34
chr1	2698681	2698756	chr1.2000001-3000000.5231	176
chr1	2700552	2700574	chr1.2000001-3000000.5247	33
chr1	2713400	2713423	chr1.2000001-3000000.5298	63
chr1	2713670	2713693	chr1.2000001-3000000.5300	39
chr1	2719840	2719875	chr1.2000001-3000000.5353	86
chr1	2719914	2719940	chr1.2000001-3000000.5356	55
chr1	2727736	2727756	chr1.2000001-3000000.5373	18
chr1	2728005	2728030	chr1.2000001-3000000.5379	27
chr1	2737886	2737940	chr1.2000001-3000000.5464	108
chr1	2737943	2737987	chr1.2000001-3000000.5465	102
chr1	2737998	2738026	chr1.2000001-3000000.5466	49
chr1	2738384	2738418	chr1.2000001-3000000.5470	84
chr1	2738520	2738543	chr1.2000001-3000000.5472	28
chr1	2739308	2739407	chr1.2000001-3000000.5485	286
chr1	2740743	2740770	chr1.2000001-3000000.5490	37
chr1	2740806	2740827	chr1.2000001-3000000.5492	22
chr1	2740940	2740968	chr1.2000001-3000000.5495	73
chr1	2741035	2741074	chr1.2000001-3000000.5499	81
chr1	2742721	2742742	chr1.2000001-3000000.5503	15
chr1	2742791	2742813	chr1.2000001-3000000.5505	32
chr1	2744426	2744459	chr1.2000001-3000000.5512	61
chr1	2749517	2749540	chr1.2000001-3000000.5553	60
chr1	2750301	2750434	chr1.2000001-3000000.5569	316
chr1	2754131	2754154	chr1.2000001-3000000.5581	61
chr1	2764732	2764780	chr1.2000001-3000000.5603	108
chr1	2768227	2768284	chr1.2000001-3000000.5625	121
chr1	2768293	2768318	chr1.2000001-3000000.5626	40
chr1	2770133	2770173	chr1.2000001-3000000.5648	67
chr1	2770400	2770421	chr1.2000001-3000000.5655	36
chr1	2770426	2770453	chr1.2000001-3000000.5656	31
chr1	2782515	2782541	chr1.2000001-3000000.5695	35
chr1	2782578	2782622	chr1.2000001-3000000.5697	73
chr1	2785503	2785526	chr1.2000001-3000000.5708	60
chr1	2785530	2785584	chr1.2000001-3000000.5709	155
chr1	2785585	2785630	chr1.2000001-3000000.5710	143
chr1	2785670	2785702	chr1.2000001-3000000.5712	55
chr1	2798065	2798105	chr1.2000001-3000000.5735	99
chr1	2798106	2798129	chr1.2000001-3000000.5736	65
chr1	2798162	2798309	chr1.2000001-3000000.5738	532
chr1	2798330	2798359	chr1.2000001-3000000.5740	67
chr1	2803307	2803331	chr1.2000001-3000000.5763	38
chr1	2803412	2803438	chr1.2000001-3000000.5768	56
chr1	2803441	2803483	chr1.2000001-3000000.5769	117
chr1	2803528	2803567	chr1.2000001-3000000.5772	119
chr1	2803660	2803683	chr1.2000001-3000000.5776	43
chr1	2817391	2817411	chr1.2000001-3000000.5871	30
chr1	2824969	2825029	chr1.2000001-3000000.5881	182
chr1	2825032	2825064	chr1.2000001-3000000.5882	69
chr1	2825067	2825099	chr1.2000001-3000000.5883	78
chr1	2825932	2825955	chr1.2000001-3000000.5888	24
chr1	2826058	2826101	chr1.2000001-3000000.5891	96
chr1	2826105	2826139	chr1.2000001-3000000.5892	59
chr1	2826152	2826237	chr1.2000001-3000000.5893	286
chr1	2829851	2829925	chr1.2000001-3000000.5925	228
chr1	2830003	2830042	chr1.2000001-3000000.5927	72
chr1	2830998	2831049	chr1.2000001-3000000.5938	117
chr1	2836203	2836227	chr1.2000001-3000000.5974	53
chr1	2839959	2839981	chr1.2000001-3000000.5979	54
chr1	2841499	2841541	chr1.2000001-3000000.5992	54
chr1	2841723	2841747	chr1.2000001-3000000.5998	43
chr1	2851160	2851187	chr1.2000001-3000000.6038	52
chr1	2851191	2851215	chr1.2000001-3000000.6039	34
chr1	2851223	2851256	chr1.2000001-3000000.6040	77
chr1	2853221	2853282	chr1.2000001-3000000.6050	150
chr1	2866293	2866313	chr1.2000001-3000000.6150	36
chr1	2869252	2869279	chr1.2000001-3000000.6174	33
chr1	2874675	2874710	chr1.2000001-3000000.6229	79
chr1	2877114	2877138	chr1.2000001-3000000.6254	39
chr1	2893706	2893730	chr1.2000001-3000000.6329	35
chr1	2896072	2896122	chr1.2000001-3000000.6362	97
chr1	2898845	2898877	chr1.2000001-3000000.6375	42
chr1	2898921	2898946	chr1.2000001-3000000.6378	45
chr1	2898949	2898981	chr1.2000001-3000000.6379	49
chr1	2899024	2899050	chr1.2000001-3000000.6383	33
chr1	2906329	2906367	chr1.2000001-3000000.6421	66
chr1	2906385	2906438	chr1.2000001-3000000.6423	193
chr1	2906439	2906491	chr1.2000001-3000000.6424	177
chr1	2906494	2906543	chr1.2000001-3000000.6425	121
chr1	2907432	2907493	chr1.2000001-3000000.6432	124
chr1	2907502	2907602	chr1.2000001-3000000.6433	352
chr1	2909590	2909610	chr1.2000001-3000000.6474	36
chr1	2910379	2910408	chr1.2000001-3000000.6486	33
chr1	2911087	2911114	chr1.2000001-3000000.6489	34
chr1	2913175	2913202	chr1.2000001-3000000.6519	52
chr1	2913209	2913231	chr1.2000001-3000000.6520	60
chr1	2913248	2913279	chr1.2000001-3000000.6521	77
chr1	2919742	2919784	chr1.2000001-3000000.6544	69
chr1	2923473	2923518	chr1.2000001-3000000.6559	138
chr1	2923583	2923604	chr1.2000001-3000000.6563	94
chr1	2928687	2928723	chr1.2000001-3000000.6574	110
chr1	2928725	2928772	chr1.2000001-3000000.6575	196
chr1	2932168	2932194	chr1.2000001-3000000.6597	56
chr1	2932606	2932648	chr1.2000001-3000000.6607	142
chr1	2932741	2932793	chr1.2000001-3000000.6612	172
chr1	2932794	2932856	chr1.2000001-3000000.6613	178
chr1	2937929	2937955	chr1.2000001-3000000.6656	36
chr1	2938453	2938488	chr1.2000001-3000000.6668	59
chr1	2941881	2941909	chr1.2000001-3000000.6706	46
chr1	2943579	2943610	chr1.2000001-3000000.6747	58
chr1	2943616	2943656	chr1.2000001-3000000.6748	89
chr1	2944011	2944048	chr1.2000001-3000000.6756	74
chr1	2944653	2944698	chr1.2000001-3000000.6767	154
chr1	2948720	2948741	chr1.2000001-3000000.6788	33
chr1	2948801	2948829	chr1.2000001-3000000.6791	86
chr1	2948860	2948916	chr1.2000001-3000000.6794	112
chr1	2948987	2949029	chr1.2000001-3000000.6798	80
chr1	2954611	2954642	chr1.2000001-3000000.6849	44
chr1	2956683	2956728	chr1.2000001-3000000.6867	112
chr1	2962435	2962467	chr1.2000001-3000000.6885	114
chr1	2964257	2964278	chr1.2000001-3000000.6902	83
chr1	2966493	2966518	chr1.2000001-3000000.6910	79
chr1	2968489	2968511	chr1.2000001-3000000.6926	62
chr1	2968515	2968539	chr1.2000001-3000000.6927	96
chr1	2968543	2968617	chr1.2000001-3000000.6928	208
chr1	2973455	2973477	chr1.2000001-3000000.6980	23
chr1	2973651	2973673	chr1.2000001-3000000.6988	42
chr1	2973795	2973839	chr1.2000001-3000000.6993	89
chr1	2978896	2978918	chr1.2000001-3000000.7032	39
chr1	2979048	2979069	chr1.2000001-3000000.7038	69
chr1	2979172	2979200	chr1.2000001-3000000.7041	53
chr1	2979525	2979689	chr1.2000001-3000000.7047	634
chr1	2980204	2980284	chr1.2000001-3000000.7062	269
chr1	2980285	2980346	chr1.2000001-3000000.7063	158
chr1	2981989	2982014	chr1.2000001-3000000.7081	23
chr1	2983126	2983155	chr1.2000001-3000000.7093	68
chr1	2983213	2983244	chr1.2000001-3000000.7097	48
chr1	2984338	2984365	chr1.2000001-3000000.7108	52
chr1	2985732	2985763	chr1.2000001-3000000.7122	65
chr1	2985788	2985809	chr1.2000001-3000000.7124	34
chr1	2985920	2985951	chr1.2000001-3000000.7129	58
chr1	2992262	2992306	chr1.2000001-3000000.7175	79
chr1	2993082	2993118	chr1.2000001-3000000.7183	86
chr1	2993125	2993153	chr1.2000001-3000000.7184	77
chr1	2993155	2993180	chr1.2000001-3000000.7185	74
chr1	3000494	3000518	chr1.3000001-4000000.12	44
chr1	3001069	3001118	chr1.3000001-4000000.22	159
chr1	3003947	3003992	chr1.3000001-4000000.62	39
chr1	3004673	3004702	chr1.3000001-4000000.67	24
chr1	3007707	3007758	chr1.3000001-4000000.102	158
chr1	3007761	3007810	chr1.3000001-4000000.103	156
chr1	3014356	3014382	chr1.3000001-4000000.157	64
chr1	3014426	3014469	chr1.3000001-4000000.160	127
chr1	3014480	3014501	chr1.3000001-4000000.162	58
chr1	3026327	3026358	chr1.3000001-4000000.239	76
chr1	3029485	3029505	chr1.3000001-4000000.261	31
chr1	3030197	3030221	chr1.3000001-4000000.269	48
chr1	3045745	3045889	chr1.3000001-4000000.340	433
chr1	3045910	3045947	chr1.3000001-4000000.342	123
chr1	3046025	3046060	chr1.3000001-4000000.346	97
chr1	3046061	3046098	chr1.3000001-4000000.347	107
chr1	3046104	3046134	chr1.3000001-4000000.349	60
chr1	3046848	3046873	chr1.3000001-4000000.364	48
chr1	3046940	3047044	chr1.3000001-4000000.366	186
chr1	3047069	3047091	chr1.3000001-4000000.369	34
chr1	3050713	3050744	chr1.3000001-4000000.415	67
chr1	3051749	3051773	chr1.3000001-4000000.426	45
chr1	3051922	3051948	chr1.3000001-4000000.432	26
chr1	3052316	3052348	chr1.3000001-4000000.436	54
chr1	3052402	3052427	chr1.3000001-4000000.440	88
chr1	3056118	3056179	chr1.3000001-4000000.471	165
chr1	3056307	3056343	chr1.3000001-4000000.476	76
chr1	3056547	3056573	chr1.3000001-4000000.483	67
chr1	3059602	3059629	chr1.3000001-4000000.517	45
chr1	3059900	3059928	chr1.3000001-4000000.527	68
chr1	3059963	3059989	chr1.3000001-4000000.530	66
chr1	3060269	3060291	chr1.3000001-4000000.536	55
chr1	3060293	3060323	chr1.3000001-4000000.537	64
chr1	3061682	3061704	chr1.3000001-4000000.540	28
chr1	3061716	3061740	chr1.3000001-4000000.541	49
chr1	3061747	3061771	chr1.3000001-4000000.542	53
chr1	3061804	3061827	chr1.3000001-4000000.543	46
chr1	3062701	3062740	chr1.3000001-4000000.552	145
chr1	3068566	3068597	chr1.3000001-4000000.590	30
chr1	3069830	3069850	chr1.3000001-4000000.598	29
chr1	3074725	3074748	chr1.3000001-4000000.627	32
chr1	3076076	3076110	chr1.3000001-4000000.643	92
chr1	3080041	3080070	chr1.3000001-4000000.670	54
chr1	3080886	3080959	chr1.3000001-4000000.675	265
chr1	3080969	3081014	chr1.3000001-4000000.677	162
chr1	3081023	3081092	chr1.3000001-4000000.678	211
chr1	3081096	3081119	chr1.3000001-4000000.679	39
chr1	3082036	3082059	chr1.3000001-4000000.693	47
chr1	3082118	3082139	chr1.3000001-4000000.696	34
chr1	3082260	3082290	chr1.3000001-4000000.701	40
chr1	3082294	3082316	chr1.3000001-4000000.702	30
chr1	3083191	3083222	chr1.3000001-4000000.718	69
chr1	3087635	3087662	chr1.3000001-4000000.793	43
chr1	3087907	3087945	chr1.3000001-4000000.795	79
chr1	3087948	3087969	chr1.3000001-4000000.796	66
chr1	3087991	3088011	chr1.3000001-4000000.798	70
chr1	3097306	3097348	chr1.3000001-4000000.836	45
chr1	3097494	3097520	chr1.3000001-4000000.843	77
chr1	3098084	3098118	chr1.3000001-4000000.850	83
chr1	3098155	3098178	chr1.3000001-4000000.852	47
chr1	3099820	3099846	chr1.3000001-4000000.863	78
chr1	3099851	3099882	chr1.3000001-4000000.864	81
chr1	3099885	3099978	chr1.3000001-4000000.865	310
chr1	3100538	3100567	chr1.3000001-4000000.873	41
chr1	3100874	3100894	chr1.3000001-4000000.880	39
chr1	3101039	3101065	chr1.3000001-4000000.889	24
chr1	3101168	3101388	chr1.3000001-4000000.895	842
chr1	3102283	3102358	chr1.3000001-4000000.906	174
chr1	3106523	3106552	chr1.3000001-4000000.915	47
chr1	3107434	3107461	chr1.3000001-4000000.924	99
chr1	3107463	3107492	chr1.3000001-4000000.925	92
chr1	3107508	3107538	chr1.3000001-4000000.926	77
chr1	3107560	3107645	chr1.3000001-4000000.929	181
chr1	3107673	3107707	chr1.3000001-4000000.932	96
chr1	3107737	3107759	chr1.3000001-4000000.934	32
chr1	3108057	3108124	chr1.3000001-4000000.940	150
chr1	3108173	3108194	chr1.3000001-4000000.943	38
chr1	3124381	3124402	chr1.3000001-4000000.1046	58
chr1	3124409	3124483	chr1.3000001-4000000.1047	159
chr1	3127992	3128017	chr1.3000001-4000000.1075	48
chr1	3128019	3128041	chr1.3000001-4000000.1076	61
chr1	3142496	3142516	chr1.3000001-4000000.1123	60
chr1	3142624	3142645	chr1.3000001-4000000.1125	28
chr1	3148859	3148898	chr1.3000001-4000000.1155	81
chr1	3149324	3149348	chr1.3000001-4000000.1165	68
chr1	3150444	3150490	chr1.3000001-4000000.1186	104
chr1	3159283	3159321	chr1.3000001-4000000.1216	127
chr1	3160051	3160072	chr1.3000001-4000000.1223	30
chr1	3160077	3160107	chr1.3000001-4000000.1224	69
chr1	3162742	3162767	chr1.3000001-4000000.1231	70
chr1	3162770	3162790	chr1.3000001-4000000.1232	50
chr1	3162828	3162861	chr1.3000001-4000000.1236	120
chr1	3170179	3170208	chr1.3000001-4000000.1275	71
chr1	3170684	3170727	chr1.3000001-4000000.1280	91
chr1	3170732	3170752	chr1.3000001-4000000.1281	53
chr1	3170771	3170793	chr1.3000001-4000000.1282	54
chr1	3170802	3170864	chr1.3000001-4000000.1283	125
chr1	3170866	3170898	chr1.3000001-4000000.1284	69
chr1	3171043	3171065	chr1.3000001-4000000.1285	51
chr1	3171856	3171887	chr1.3000001-4000000.1290	41
chr1	3172493	3172524	chr1.3000001-4000000.1295	60
chr1	3173781	3173845	chr1.3000001-4000000.1308	180
chr1	3173849	3173870	chr1.3000001-4000000.1309	30
chr1	3184150	3184187	chr1.3000001-4000000.1373	99
chr1	3187924	3187972	chr1.3000001-4000000.1411	80
chr1	3188142	3188194	chr1.3000001-4000000.1418	152
chr1	3188217	3188240	chr1.3000001-4000000.1420	72
chr1	3188242	3188296	chr1.3000001-4000000.1421	106
chr1	3189038	3189081	chr1.3000001-4000000.1424	112
chr1	3189118	3189154	chr1.3000001-4000000.1426	93
chr1	3189976	3189998	chr1.3000001-4000000.1441	61
chr1	3190337	3190365	chr1.3000001-4000000.1448	56
chr1	3191537	3191572	chr1.3000001-4000000.1465	83
chr1	3197978	3198004	chr1.3000001-4000000.1521	53
chr1	3198057	3198081	chr1.3000001-4000000.1525	51
chr1	3198190	3198213	chr1.3000001-4000000.1530	54
chr1	3198215	3198240	chr1.3000001-4000000.1531	55
chr1	3199167	3199192	chr1.3000001-4000000.1535	52
chr1	3199903	3199938	chr1.3000001-4000000.1546	85
chr1	3199940	3199961	chr1.3000001-4000000.1547	78
chr1	3200011	3200041	chr1.3000001-4000000.1551	48
chr1	3202620	3202671	chr1.3000001-4000000.1588	139
chr1	3210397	3210448	chr1.3000001-4000000.1691	108
chr1	3210753	3210786	chr1.3000001-4000000.1694	67
chr1	3211820	3211843	chr1.3000001-4000000.1704	29
chr1	3228842	3228862	chr1.3000001-4000000.1805	22
chr1	3229402	3229428	chr1.3000001-4000000.1815	61
chr1	3229477	3229502	chr1.3000001-4000000.1819	77
chr1	3231502	3231523	chr1.3000001-4000000.1836	47
chr1	3231534	3231592	chr1.3000001-4000000.1837	138
chr1	3231636	3231661	chr1.3000001-4000000.1839	53
chr1	3232072	3232144	chr1.3000001-4000000.1845	206
chr1	3232223	3232262	chr1.3000001-4000000.1846	135
chr1	3232268	3232294	chr1.3000001-4000000.1847	50
chr1	3232295	3232323	chr1.3000001-4000000.1848	64
chr1	3232407	3232433	chr1.3000001-4000000.1852	36
chr1	3244025	3244115	chr1.3000001-4000000.1919	268
chr1	3247715	3247740	chr1.3000001-4000000.1939	77
chr1	3249474	3249498	chr1.3000001-4000000.1945	66
chr1	3264422	3264465	chr1.3000001-4000000.1959	76
chr1	3284888	3284920	chr1.3000001-4000000.2034	54
chr1	3297647	3297669	chr1.3000001-4000000.2112	34
chr1	3303125	3303161	chr1.3000001-4000000.2169	57
chr1	3309199	3309220	chr1.3000001-4000000.2174	50
chr1	3312681	3312702	chr1.3000001-4000000.2186	48
chr1	3312717	3312738	chr1.3000001-4000000.2188	38
chr1	3319173	3319245	chr1.3000001-4000000.2216	107
chr1	3319387	3319407	chr1.3000001-4000000.2221	25
chr1	3341591	3341611	chr1.3000001-4000000.2359	35
chr1	3341634	3341663	chr1.3000001-4000000.2360	63
chr1	3341720	3341745	chr1.3000001-4000000.2363	29
chr1	3341760	3341790	chr1.3000001-4000000.2365	74
chr1	3369982	3370004	chr1.3000001-4000000.2413	55
chr1	3376139	3376170	chr1.3000001-4000000.2429	78
chr1	3385187	3385208	chr1.3000001-4000000.2451	36
chr1	3412412	3412464	chr1.3000001-4000000.2675	180
chr1	3415812	3415912	chr1.3000001-4000000.2689	231
chr1	3415926	3415958	chr1.3000001-4000000.2691	37
chr1	3415980	3416010	chr1.3000001-4000000.2693	85
chr1	3416036	3416073	chr1.3000001-4000000.2694	63
chr1	3419138	3419168	chr1.3000001-4000000.2708	81
chr1	3425172	3425208	chr1.3000001-4000000.2739	117
chr1	3425230	3425254	chr1.3000001-4000000.2741	55
chr1	3427435	3427456	chr1.3000001-4000000.2755	23
chr1	3427865	3427889	chr1.3000001-4000000.2761	73
chr1	3444030	3444050	chr1.3000001-4000000.2792	56
chr1	3445763	3445786	chr1.3000001-4000000.2797	30
chr1	3445812	3445838	chr1.3000001-4000000.2799	46
chr1	3446914	3446953	chr1.3000001-4000000.2805	54
chr1	3447935	3447955	chr1.3000001-4000000.2818	42
chr1	3449349	3449372	chr1.3000001-4000000.2828	62
chr1	3450285	3450323	chr1.3000001-4000000.2839	68
chr1	3454332	3454359	chr1.3000001-4000000.2845	59
chr1	3454390	3454433	chr1.3000001-4000000.2846	113
chr1	3454466	3454488	chr1.3000001-4000000.2849	56
chr1	3461944	3461972	chr1.3000001-4000000.2875	57
chr1	3467047	3467076	chr1.3000001-4000000.2926	54
chr1	3472199	3472221	chr1.3000001-4000000.2933	46
chr1	3472225	3472251	chr1.3000001-4000000.2934	46
chr1	3481087	3481108	chr1.3000001-4000000.2972	29
chr1	3481254	3481277	chr1.3000001-4000000.2975	28
chr1	3481856	3481879	chr1.3000001-4000000.2980	45
chr1	3483454	3483489	chr1.3000001-4000000.2985	52
chr1	3483521	3483557	chr1.3000001-4000000.2987	72
chr1	3483587	3483627	chr1.3000001-4000000.2990	127
chr1	3525893	3525986	chr1.3000001-4000000.2999	127
chr1	3527053	3527080	chr1.3000001-4000000.3011	25
chr1	3559795	3559854	chr1.3000001-4000000.3174	108
chr1	3566707	3566728	chr1.3000001-4000000.3204	23
chr1	3566733	3566761	chr1.3000001-4000000.3205	80
chr1	3569238	3569262	chr1.3000001-4000000.3221	22
chr1	3574365	3574387	chr1.3000001-4000000.3230	53
chr1	3584662	3584698	chr1.3000001-4000000.3268	44
chr1	3586580	3586603	chr1.3000001-4000000.3289	25
chr1	3587508	3587544	chr1.3000001-4000000.3307	44
chr1	3592793	3592814	chr1.3000001-4000000.3334	16
chr1	3592839	3592859	chr1.3000001-4000000.3335	52
chr1	3606571	3606592	chr1.3000001-4000000.3375	43
chr1	3606658	3606701	chr1.3000001-4000000.3377	86
chr1	3613072	3613096	chr1.3000001-4000000.3386	18
chr1	3614477	3614523	chr1.3000001-4000000.3395	43
chr1	3629808	3629830	chr1.3000001-4000000.3429	25
chr1	3629846	3629899	chr1.3000001-4000000.3430	80
chr1	3629996	3630028	chr1.3000001-4000000.3435	37
chr1	3631802	3631835	chr1.3000001-4000000.3438	72
chr1	3635107	3635155	chr1.3000001-4000000.3465	100
chr1	3635168	3635198	chr1.3000001-4000000.3466	82
chr1	3635211	3635235	chr1.3000001-4000000.3468	66
chr1	3657336	3657362	chr1.3000001-4000000.3586	28
chr1	3657488	3657515	chr1.3000001-4000000.3591	26
chr1	3665915	3665935	chr1.3000001-4000000.3599	28
chr1	3676372	3676398	chr1.3000001-4000000.3627	32
chr1	3680715	3680741	chr1.3000001-4000000.3649	85
chr1	3680916	3680961	chr1.3000001-4000000.3656	78
chr1	3688145	3688183	chr1.3000001-4000000.3690	103
chr1	3691621	3691642	chr1.3000001-4000000.3719	23
chr1	3691670	3691691	chr1.3000001-4000000.3721	37
chr1	3697770	3697797	chr1.3000001-4000000.3732	45
chr1	3701560	3701586	chr1.3000001-4000000.3741	79
chr1	3717493	3717560	chr1.3000001-4000000.3820	187
chr1	3718697	3718762	chr1.3000001-4000000.3825	141
chr1	3721448	3721468	chr1.3000001-4000000.3842	38
chr1	3721496	3721524	chr1.3000001-4000000.3844	23
chr1	3721527	3721555	chr1.3000001-4000000.3845	49
chr1	3732594	3732618	chr1.3000001-4000000.3900	24
chr1	3737057	3737079	chr1.3000001-4000000.3930	39
chr1	3737318	3737398	chr1.3000001-4000000.3935	184
chr1	3746834	3746860	chr1.3000001-4000000.3981	47
chr1	3747082	3747116	chr1.3000001-4000000.3987	48
chr1	3748349	3748390	chr1.3000001-4000000.3995	38
chr1	3748562	3748613	chr1.3000001-4000000.4004	111
chr1	3748621	3748641	chr1.3000001-4000000.4005	34
chr1	3749421	3749452	chr1.3000001-4000000.4011	43
chr1	3753093	3753156	chr1.3000001-4000000.4023	98
chr1	3753665	3753736	chr1.3000001-4000000.4034	178
chr1	3755780	3755949	chr1.3000001-4000000.4047	371
chr1	3756375	3756464	chr1.3000001-4000000.4052	290
chr1	3756466	3756530	chr1.3000001-4000000.4053	165
chr1	3756549	3756569	chr1.3000001-4000000.4055	50
chr1	3759395	3759427	chr1.3000001-4000000.4061	104
chr1	3759453	3759481	chr1.3000001-4000000.4064	44
chr1	3759496	3759518	chr1.3000001-4000000.4066	73
chr1	3759519	3759550	chr1.3000001-4000000.4067	56
chr1	3781474	3781498	chr1.3000001-4000000.4116	34
chr1	3783332	3783379	chr1.3000001-4000000.4136	112
chr1	3783412	3783435	chr1.3000001-4000000.4137	67
chr1	3783488	3783509	chr1.3000001-4000000.4139	40
chr1	3787817	3787837	chr1.3000001-4000000.4151	70
chr1	3790696	3790716	chr1.3000001-4000000.4168	70
chr1	3803235	3803261	chr1.3000001-4000000.4225	56
chr1	3803277	3803328	chr1.3000001-4000000.4226	147
chr1	3803356	3803423	chr1.3000001-4000000.4228	170
chr1	3803428	3803457	chr1.3000001-4000000.4229	113
chr1	3803459	3803487	chr1.3000001-4000000.4230	79
chr1	3803502	3803529	chr1.3000001-4000000.4232	49
chr1	3805544	3805578	chr1.3000001-4000000.4246	54
chr1	3810597	3810631	chr1.3000001-4000000.4269	60
chr1	3810634	3810670	chr1.3000001-4000000.4270	96
chr1	3810674	3810712	chr1.3000001-4000000.4271	95
chr1	3818350	3818382	chr1.3000001-4000000.4297	66
chr1	3818389	3818431	chr1.3000001-4000000.4298	106
chr1	3818486	3818516	chr1.3000001-4000000.4302	29
chr1	3818565	3818586	chr1.3000001-4000000.4304	21
chr1	3819168	3819219	chr1.3000001-4000000.4315	74
chr1	3822199	3822221	chr1.3000001-4000000.4331	23
chr1	3825744	3825766	chr1.3000001-4000000.4350	23
chr1	3826230	3826267	chr1.3000001-4000000.4357	47
chr1	3826653	3826674	chr1.3000001-4000000.4364	28
chr1	3828680	3828704	chr1.3000001-4000000.4390	65
chr1	3828786	3828819	chr1.3000001-4000000.4391	81
chr1	3832636	3832660	chr1.3000001-4000000.4429	39
chr1	3835620	3835645	chr1.3000001-4000000.4466	51
chr1	3841318	3841346	chr1.3000001-4000000.4526	66
chr1	3841365	3841393	chr1.3000001-4000000.4528	47
chr1	3841410	3841473	chr1.3000001-4000000.4530	150
chr1	3841480	3841530	chr1.3000001-4000000.4531	83
chr1	3841732	3841757	chr1.3000001-4000000.4540	36
chr1	3846175	3846200	chr1.3000001-4000000.4577	21
chr1	3847608	3847629	chr1.3000001-4000000.4591	36
chr1	3847633	3847684	chr1.3000001-4000000.4592	82
chr1	3847703	3847723	chr1.3000001-4000000.4593	28
chr1	3847760	3847791	chr1.3000001-4000000.4595	61
chr1	3847825	3847846	chr1.3000001-4000000.4598	35
chr1	3855510	3855582	chr1.3000001-4000000.4620	200
chr1	3862469	3862582	chr1.3000001-4000000.4679	322
chr1	3862954	3862986	chr1.3000001-4000000.4695	69
chr1	3877011	3877033	chr1.3000001-4000000.4778	29
chr1	3878963	3878983	chr1.3000001-4000000.4784	16
chr1	3884842	3884882	chr1.3000001-4000000.4853	91
chr1	3890746	3890771	chr1.3000001-4000000.4902	38
chr1	3890777	3890852	chr1.3000001-4000000.4903	128
chr1	3890855	3890904	chr1.3000001-4000000.4904	67
chr1	3903128	3903151	chr1.3000001-4000000.4969	72
chr1	3903163	3903185	chr1.3000001-4000000.4970	28
chr1	3916028	3916054	chr1.3000001-4000000.5031	35
chr1	3916068	3916096	chr1.3000001-4000000.5033	98
chr1	3916098	3916125	chr1.3000001-4000000.5034	84
chr1	3918629	3918652	chr1.3000001-4000000.5062	38
chr1	3918671	3918693	chr1.3000001-4000000.5063	31
chr1	3920235	3920260	chr1.3000001-4000000.5078	45
chr1	3926416	3926438	chr1.3000001-4000000.5110	50
chr1	3928031	3928099	chr1.3000001-4000000.5123	124
chr1	3928205	3928225	chr1.3000001-4000000.5128	35
chr1	3938090	3938112	chr1.3000001-4000000.5184	40
chr1	3946511	3946545	chr1.3000001-4000000.5254	84
chr1	3946546	3946613	chr1.3000001-4000000.5255	168
chr1	3950734	3950760	chr1.3000001-4000000.5276	67
chr1	3950768	3950794	chr1.3000001-4000000.5277	30
chr1	3951237	3951262	chr1.3000001-4000000.5282	62
chr1	3951311	3951340	chr1.3000001-4000000.5285	33
chr1	3951417	3951444	chr1.3000001-4000000.5289	41
chr1	3952695	3952716	chr1.3000001-4000000.5292	39
chr1	3952731	3952751	chr1.3000001-4000000.5293	49
chr1	3954292	3954326	chr1.3000001-4000000.5301	68
chr1	3954368	3954395	chr1.3000001-4000000.5303	32
chr1	3954471	3954499	chr1.3000001-4000000.5307	43
chr1	3960387	3960410	chr1.3000001-4000000.5327	67
chr1	4034974	4034997	chr1.4000001-4999964.49	51
chr1	4035085	4035112	chr1.4000001-4999964.55	77
chr1	4049064	4049101	chr1.4000001-4999964.136	88
chr1	4061892	4061917	chr1.4000001-4999964.202	39
chr1	4066230	4066270	chr1.4000001-4999964.258	121
chr1	4066277	4066308	chr1.4000001-4999964.259	79
chr1	4067327	4067347	chr1.4000001-4999964.279	27
chr1	4067398	4067428	chr1.4000001-4999964.282	50
chr1	4068431	4068502	chr1.4000001-4999964.297	126
chr1	4068513	4068540	chr1.4000001-4999964.299	59
chr1	4078562	4078604	chr1.4000001-4999964.435	70
chr1	4081690	4081719	chr1.4000001-4999964.472	48
chr1	4085559	4085583	chr1.4000001-4999964.496	60
chr1	4085588	4085617	chr1.4000001-4999964.497	52
chr1	4085640	4085668	chr1.4000001-4999964.499	50
chr1	4087010	4087033	chr1.4000001-4999964.525	17
chr1	4087719	4087769	chr1.4000001-4999964.530	93
chr1	4087870	4087894	chr1.4000001-4999964.533	37
chr1	4089189	4089216	chr1.4000001-4999964.545	57
chr1	4090594	4090633	chr1.4000001-4999964.550	72
chr1	4093665	4093686	chr1.4000001-4999964.574	31
chr1	4094100	4094132	chr1.4000001-4999964.583	61
chr1	4094178	4094225	chr1.4000001-4999964.586	71
chr1	4096033	4096081	chr1.4000001-4999964.595	101
chr1	4096158	4096200	chr1.4000001-4999964.599	53
chr1	4104067	4104088	chr1.4000001-4999964.616	18
chr1	4115113	4115154	chr1.4000001-4999964.728	66
chr1	4137217	4137238	chr1.4000001-4999964.853	13
chr1	4150366	4150386	chr1.4000001-4999964.969	58
chr1	4171319	4171365	chr1.4000001-4999964.1200	118
chr1	4174197	4174221	chr1.4000001-4999964.1241	41
chr1	4186001	4186042	chr1.4000001-4999964.1275	120
chr1	4186068	4186107	chr1.4000001-4999964.1278	69
chr1	4186120	4186167	chr1.4000001-4999964.1279	132
chr1	4186246	4186266	chr1.4000001-4999964.1281	32
chr1	4186315	4186342	chr1.4000001-4999964.1283	57
chr1	4186825	4186848	chr1.4000001-4999964.1290	50
chr1	4186859	4186881	chr1.4000001-4999964.1291	50
chr1	4189272	4189323	chr1.4000001-4999964.1316	207
chr1	4193068	4193119	chr1.4000001-4999964.1349	207
chr1	4194581	4194609	chr1.4000001-4999964.1373	57
chr1	4194611	4194721	chr1.4000001-4999964.1374	377
chr1	4196712	4196760	chr1.4000001-4999964.1416	154
chr1	4198909	4198939	chr1.4000001-4999964.1456	52
chr1	4198959	4199024	chr1.4000001-4999964.1458	136
chr1	4199126	4199151	chr1.4000001-4999964.1462	54
chr1	4199286	4199309	chr1.4000001-4999964.1465	41
chr1	4199540	4199620	chr1.4000001-4999964.1474	200
chr1	4199861	4199881	chr1.4000001-4999964.1487	69
chr1	4199984	4200044	chr1.4000001-4999964.1492	219
chr1	4200059	4200182	chr1.4000001-4999964.1494	441
chr1	4200226	4200255	chr1.4000001-4999964.1497	76
chr1	4202778	4202802	chr1.4000001-4999964.1531	77
chr1	4202984	4203014	chr1.4000001-4999964.1541	91
chr1	4203343	4203370	chr1.4000001-4999964.1550	35
chr1	4203379	4203402	chr1.4000001-4999964.1551	32
chr1	4203525	4203549	chr1.4000001-4999964.1558	44
chr1	4206164	4206213	chr1.4000001-4999964.1595	149
chr1	4206217	4206265	chr1.4000001-4999964.1596	118
chr1	4207347	4207368	chr1.4000001-4999964.1610	19
chr1	4207369	4207419	chr1.4000001-4999964.1611	121
chr1	4207444	4207503	chr1.4000001-4999964.1613	156
chr1	4207573	4207610	chr1.4000001-4999964.1616	81
chr1	4207621	4207650	chr1.4000001-4999964.1617	73
chr1	4207690	4207711	chr1.4000001-4999964.1620	43
chr1	4215532	4215581	chr1.4000001-4999964.1648	149
chr1	4215585	4215633	chr1.4000001-4999964.1649	116
chr1	4216744	4216781	chr1.4000001-4999964.1661	101
chr1	4216806	4216865	chr1.4000001-4999964.1663	152
chr1	4216936	4216973	chr1.4000001-4999964.1666	79
chr1	4216984	4217013	chr1.4000001-4999964.1667	73
chr1	4217053	4217074	chr1.4000001-4999964.1670	43
chr1	4226390	4226413	chr1.4000001-4999964.1774	68
chr1	4226632	4226752	chr1.4000001-4999964.1781	332
chr1	4226772	4226818	chr1.4000001-4999964.1783	92
chr1	4227005	4227052	chr1.4000001-4999964.1789	116
chr1	4228950	4228986	chr1.4000001-4999964.1808	51
chr1	4238060	4238090	chr1.4000001-4999964.1887	74
chr1	4238884	4238915	chr1.4000001-4999964.1906	73
chr1	4242913	4242936	chr1.4000001-4999964.1935	50
chr1	4252013	4252038	chr1.4000001-4999964.2057	58
chr1	4254598	4254657	chr1.4000001-4999964.2099	126
chr1	4258562	4258584	chr1.4000001-4999964.2139	61
chr1	4265712	4265765	chr1.4000001-4999964.2197	142
chr1	4268668	4268696	chr1.4000001-4999964.2246	13
chr1	4275424	4275525	chr1.4000001-4999964.2337	361
chr1	4275526	4275601	chr1.4000001-4999964.2338	251
chr1	4275607	4275731	chr1.4000001-4999964.2339	394
chr1	4275734	4275774	chr1.4000001-4999964.2340	83
chr1	4281085	4281170	chr1.4000001-4999964.2449	208
chr1	4281191	4281223	chr1.4000001-4999964.2451	43
chr1	4283378	4283409	chr1.4000001-4999964.2471	82
chr1	4295128	4295149	chr1.4000001-4999964.2634	46
chr1	4295152	4295172	chr1.4000001-4999964.2635	42
chr1	4295195	4295242	chr1.4000001-4999964.2637	122
chr1	4295250	4295286	chr1.4000001-4999964.2638	65
chr1	4298162	4298184	chr1.4000001-4999964.2655	46
chr1	4298207	4298234	chr1.4000001-4999964.2656	30
chr1	4298277	4298312	chr1.4000001-4999964.2659	44
chr1	4298316	4298350	chr1.4000001-4999964.2660	68
chr1	4300077	4300098	chr1.4000001-4999964.2687	61
chr1	4300181	4300203	chr1.4000001-4999964.2693	99
chr1	4300218	4300287	chr1.4000001-4999964.2695	230
chr1	4300345	4300365	chr1.4000001-4999964.2699	68
chr1	4300495	4300523	chr1.4000001-4999964.2705	51
chr1	4300545	4300591	chr1.4000001-4999964.2707	96
chr1	4302460	4302611	chr1.4000001-4999964.2727	480
chr1	4302618	4302675	chr1.4000001-4999964.2728	179
chr1	4310749	4310812	chr1.4000001-4999964.2848	144
chr1	4317462	4317566	chr1.4000001-4999964.2943	302
chr1	4317579	4317663	chr1.4000001-4999964.2945	279
chr1	4317665	4317761	chr1.4000001-4999964.2946	353
chr1	4320675	4320711	chr1.4000001-4999964.2978	54
chr1	4322504	4322541	chr1.4000001-4999964.2996	59
chr1	4322948	4322979	chr1.4000001-4999964.2999	80
chr1	4322985	4323019	chr1.4000001-4999964.3000	88
chr1	4323022	4323086	chr1.4000001-4999964.3001	157
chr1	4323112	4323132	chr1.4000001-4999964.3004	80
chr1	4323134	4323204	chr1.4000001-4999964.3005	203
chr1	4324293	4324314	chr1.4000001-4999964.3012	42
chr1	4325706	4325728	chr1.4000001-4999964.3028	62
chr1	4325730	4325753	chr1.4000001-4999964.3029	58
chr1	4325917	4325946	chr1.4000001-4999964.3038	60
chr1	4345381	4345405	chr1.4000001-4999964.3040	67
chr1	4345480	4345502	chr1.4000001-4999964.3044	35
chr1	4353690	4353726	chr1.4000001-4999964.3116	102
chr1	4354140	4354183	chr1.4000001-4999964.3120	117
chr1	4354185	4354226	chr1.4000001-4999964.3121	178
chr1	4354246	4354283	chr1.4000001-4999964.3124	134
chr1	4354342	4354496	chr1.4000001-4999964.3127	673
chr1	4354505	4354557	chr1.4000001-4999964.3128	192
chr1	4354836	4354861	chr1.4000001-4999964.3138	33
chr1	4354879	4354905	chr1.4000001-4999964.3140	91
chr1	4354909	4354936	chr1.4000001-4999964.3141	90
chr1	4355121	4355231	chr1.4000001-4999964.3153	387
chr1	4355234	4355306	chr1.4000001-4999964.3154	276
chr1	4355309	4355333	chr1.4000001-4999964.3155	97
chr1	4356233	4356258	chr1.4000001-4999964.3176	61
chr1	4356279	4356300	chr1.4000001-4999964.3177	45
chr1	4357784	4357818	chr1.4000001-4999964.3207	108
chr1	4357845	4357890	chr1.4000001-4999964.3210	110
chr1	4357914	4357951	chr1.4000001-4999964.3212	62
chr1	4361448	4361541	chr1.4000001-4999964.3234	279
chr1	4361563	4361592	chr1.4000001-4999964.3235	56
chr1	4376674	4376699	chr1.4000001-4999964.3375	71
chr1	4376720	4376740	chr1.4000001-4999964.3376	33
chr1	4379469	4379491	chr1.4000001-4999964.3388	64
chr1	4379511	4379535	chr1.4000001-4999964.3390	47
chr1	4379566	4379589	chr1.4000001-4999964.3393	57
chr1	4379597	4379620	chr1.4000001-4999964.3394	37
chr1	4380517	4380537	chr1.4000001-4999964.3418	26
chr1	4380578	4380599	chr1.4000001-4999964.3420	34
chr1	4380647	4380679	chr1.4000001-4999964.3423	138
chr1	4380777	4380843	chr1.4000001-4999964.3429	137
chr1	4381768	4381824	chr1.4000001-4999964.3439	176
chr1	4381828	4381850	chr1.4000001-4999964.3440	59
chr1	4381884	4381906	chr1.4000001-4999964.3442	60
chr1	4382199	4382229	chr1.4000001-4999964.3448	70
chr1	4382241	4382352	chr1.4000001-4999964.3450	349
chr1	4384265	4384285	chr1.4000001-4999964.3488	26
chr1	4384548	4384607	chr1.4000001-4999964.3496	113
chr1	4385144	4385181	chr1.4000001-4999964.3501	60
chr1	4385184	4385217	chr1.4000001-4999964.3502	68
chr1	4386398	4386430	chr1.4000001-4999964.3528	81
chr1	4386500	4386529	chr1.4000001-4999964.3533	60
chr1	4388279	4388319	chr1.4000001-4999964.3556	64
chr1	4388955	4388995	chr1.4000001-4999964.3571	156
chr1	4389309	4389335	chr1.4000001-4999964.3577	56
chr1	4389397	4389418	chr1.4000001-4999964.3582	71
chr1	4389422	4389446	chr1.4000001-4999964.3583	67
chr1	4389450	4389492	chr1.4000001-4999964.3584	101
chr1	4389495	4389515	chr1.4000001-4999964.3585	61
chr1	4390029	4390071	chr1.4000001-4999964.3599	127
chr1	4391651	4391671	chr1.4000001-4999964.3632	37
chr1	4392561	4392604	chr1.4000001-4999964.3652	102
chr1	4392609	4392647	chr1.4000001-4999964.3653	126
chr1	4392649	4392731	chr1.4000001-4999964.3654	201
chr1	4392997	4393022	chr1.4000001-4999964.3665	35
chr1	4393027	4393063	chr1.4000001-4999964.3666	80
chr1	4393083	4393111	chr1.4000001-4999964.3668	120
chr1	4393120	4393141	chr1.4000001-4999964.3670	67
chr1	4393144	4393201	chr1.4000001-4999964.3671	152
chr1	4393204	4393275	chr1.4000001-4999964.3672	202
chr1	4393278	4393303	chr1.4000001-4999964.3673	44
chr1	4393851	4393931	chr1.4000001-4999964.3686	193
chr1	4393988	4394025	chr1.4000001-4999964.3689	74
chr1	4396261	4396307	chr1.4000001-4999964.3715	92
chr1	4396669	4396751	chr1.4000001-4999964.3722	343
chr1	4396770	4396811	chr1.4000001-4999964.3724	139
chr1	4396814	4396865	chr1.4000001-4999964.3725	140
chr1	4397697	4397725	chr1.4000001-4999964.3730	24
chr1	4398167	4398247	chr1.4000001-4999964.3745	158
chr1	4398622	4398663	chr1.4000001-4999964.3752	164
chr1	4398665	4398720	chr1.4000001-4999964.3753	185
chr1	4399682	4399708	chr1.4000001-4999964.3767	35
chr1	4399918	4399941	chr1.4000001-4999964.3776	22
chr1	4400271	4400333	chr1.4000001-4999964.3784	113
chr1	4400352	4400374	chr1.4000001-4999964.3785	15
chr1	4400404	4400426	chr1.4000001-4999964.3787	52
chr1	4400443	4400466	chr1.4000001-4999964.3789	76
chr1	4400530	4400588	chr1.4000001-4999964.3794	152
chr1	4400589	4400619	chr1.4000001-4999964.3795	44
chr1	4403779	4403811	chr1.4000001-4999964.3823	42
chr1	4404862	4404956	chr1.4000001-4999964.3837	228
chr1	4405125	4405168	chr1.4000001-4999964.3846	99
chr1	4405169	4405214	chr1.4000001-4999964.3847	177
chr1	4405231	4405279	chr1.4000001-4999964.3849	151
chr1	4405315	4405349	chr1.4000001-4999964.3852	108
chr1	4405351	4405402	chr1.4000001-4999964.3853	145
chr1	4405426	4405504	chr1.4000001-4999964.3856	264
chr1	4405519	4405539	chr1.4000001-4999964.3858	72
chr1	4405547	4405573	chr1.4000001-4999964.3859	77
chr1	4405613	4405668	chr1.4000001-4999964.3862	202
chr1	4405691	4405720	chr1.4000001-4999964.3864	63
chr1	4405721	4405742	chr1.4000001-4999964.3865	79
chr1	4405744	4405769	chr1.4000001-4999964.3866	99
chr1	4405770	4405804	chr1.4000001-4999964.3867	93
chr1	4405825	4405902	chr1.4000001-4999964.3869	276
chr1	4405911	4405932	chr1.4000001-4999964.3870	73
chr1	4406354	4406374	chr1.4000001-4999964.3880	26
chr1	4406380	4406409	chr1.4000001-4999964.3881	87
chr1	4406413	4406464	chr1.4000001-4999964.3882	68
chr1	4406470	4406490	chr1.4000001-4999964.3883	31
chr1	4407741	4407807	chr1.4000001-4999964.3889	235
chr1	4407809	4407893	chr1.4000001-4999964.3890	214
chr1	4407949	4407976	chr1.4000001-4999964.3894	55
chr1	4408169	4408189	chr1.4000001-4999964.3902	26
chr1	4408495	4408533	chr1.4000001-4999964.3911	74
chr1	4408537	4408565	chr1.4000001-4999964.3912	24
chr1	4409652	4409699	chr1.4000001-4999964.3932	139
chr1	4409700	4409776	chr1.4000001-4999964.3933	249
chr1	4409777	4409830	chr1.4000001-4999964.3934	184
chr1	4409851	4409873	chr1.4000001-4999964.3938	59
chr1	4409904	4409927	chr1.4000001-4999964.3941	50
chr1	4411520	4411553	chr1.4000001-4999964.3952	60
chr1	4412687	4412711	chr1.4000001-4999964.3956	41
chr1	4412931	4412966	chr1.4000001-4999964.3959	142
chr1	4413015	4413075	chr1.4000001-4999964.3961	177
chr1	4413077	4413126	chr1.4000001-4999964.3962	141
chr1	4413134	4413156	chr1.4000001-4999964.3963	53
chr1	4414758	4414785	chr1.4000001-4999964.3987	100
chr1	4414800	4414939	chr1.4000001-4999964.3989	419
chr1	4414940	4414975	chr1.4000001-4999964.3990	89
chr1	4415051	4415119	chr1.4000001-4999964.3993	153
chr1	4416195	4416227	chr1.4000001-4999964.4008	59
chr1	4417140	4417164	chr1.4000001-4999964.4020	40
chr1	4417405	4417431	chr1.4000001-4999964.4031	48
chr1	4417606	4417627	chr1.4000001-4999964.4038	38
chr1	4417653	4417694	chr1.4000001-4999964.4040	47
chr1	4417749	4417783	chr1.4000001-4999964.4042	25
chr1	4417822	4417843	chr1.4000001-4999964.4045	65
chr1	4417846	4417869	chr1.4000001-4999964.4046	37
chr1	4417871	4417904	chr1.4000001-4999964.4047	82
chr1	4417908	4417970	chr1.4000001-4999964.4048	202
chr1	4417999	4418021	chr1.4000001-4999964.4050	78
chr1	4418239	4418265	chr1.4000001-4999964.4053	56
chr1	4418280	4418331	chr1.4000001-4999964.4055	186
chr1	4418414	4418457	chr1.4000001-4999964.4062	60
chr1	4427800	4427820	chr1.4000001-4999964.4141	24
chr1	4427835	4427856	chr1.4000001-4999964.4142	32
chr1	4427893	4427919	chr1.4000001-4999964.4145	44
chr1	4427938	4427961	chr1.4000001-4999964.4146	43
chr1	4428051	4428074	chr1.4000001-4999964.4150	26
chr1	4428663	4428683	chr1.4000001-4999964.4165	29
chr1	4429091	4429112	chr1.4000001-4999964.4178	49
chr1	4437747	4437780	chr1.4000001-4999964.4203	43
chr1	4437991	4438028	chr1.4000001-4999964.4212	51
chr1	4440496	4440527	chr1.4000001-4999964.4229	91
chr1	4440593	4440629	chr1.4000001-4999964.4232	80
chr1	4445921	4445944	chr1.4000001-4999964.4287	54
chr1	4446473	4446494	chr1.4000001-4999964.4293	50
chr1	4446810	4446844	chr1.4000001-4999964.4305	82
chr1	4447195	4447220	chr1.4000001-4999964.4322	68
chr1	4448984	4449019	chr1.4000001-4999964.4332	95
chr1	4449236	4449268	chr1.4000001-4999964.4336	51
chr1	4449286	4449313	chr1.4000001-4999964.4338	48
chr1	4449337	4449413	chr1.4000001-4999964.4340	198
chr1	4449420	4449445	chr1.4000001-4999964.4341	74
chr1	4449459	4449485	chr1.4000001-4999964.4343	65
chr1	4449523	4449552	chr1.4000001-4999964.4347	61
chr1	4450168	4450196	chr1.4000001-4999964.4353	70
chr1	4450491	4450515	chr1.4000001-4999964.4363	43
chr1	4450521	4450549	chr1.4000001-4999964.4364	71
chr1	4450570	4450617	chr1.4000001-4999964.4366	61
chr1	4450633	4450677	chr1.4000001-4999964.4368	100
chr1	4450682	4450739	chr1.4000001-4999964.4369	171
chr1	4450756	4450782	chr1.4000001-4999964.4371	70
chr1	4453490	4453520	chr1.4000001-4999964.4401	50
chr1	4453612	4453646	chr1.4000001-4999964.4406	82
chr1	4454482	4454502	chr1.4000001-4999964.4412	24
chr1	4454510	4454544	chr1.4000001-4999964.4413	64
chr1	4454546	4454571	chr1.4000001-4999964.4414	54
chr1	4454619	4454646	chr1.4000001-4999964.4418	64
chr1	4454837	4454897	chr1.4000001-4999964.4421	95
chr1	4454979	4455033	chr1.4000001-4999964.4425	108
chr1	4455034	4455061	chr1.4000001-4999964.4426	45
chr1	4456801	4456835	chr1.4000001-4999964.4456	104
chr1	4460605	4460646	chr1.4000001-4999964.4492	76
chr1	4460723	4460789	chr1.4000001-4999964.4495	117
chr1	4460904	4461052	chr1.4000001-4999964.4499	271
chr1	4461622	4461646	chr1.4000001-4999964.4506	36
chr1	4461705	4461732	chr1.4000001-4999964.4508	76
chr1	4461851	4461890	chr1.4000001-4999964.4513	99
chr1	4461926	4461954	chr1.4000001-4999964.4516	32
chr1	4463477	4463499	chr1.4000001-4999964.4521	52
chr1	4477806	4477840	chr1.4000001-4999964.4667	63
chr1	4477990	4478010	chr1.4000001-4999964.4674	57
chr1	4478098	4478177	chr1.4000001-4999964.4678	165
chr1	4478340	4478384	chr1.4000001-4999964.4680	134
chr1	4478392	4478463	chr1.4000001-4999964.4681	130
chr1	4480921	4480955	chr1.4000001-4999964.4705	63
chr1	4481479	4481499	chr1.4000001-4999964.4712	48
chr1	4481548	4481581	chr1.4000001-4999964.4715	91
chr1	4481688	4481708	chr1.4000001-4999964.4717	77
chr1	4483443	4483463	chr1.4000001-4999964.4724	33
chr1	4489303	4489328	chr1.4000001-4999964.4768	37
chr1	4489892	4489967	chr1.4000001-4999964.4781	138
chr1	4489989	4490079	chr1.4000001-4999964.4783	184
chr1	4497164	4497204	chr1.4000001-4999964.4830	48
chr1	4501985	4502040	chr1.4000001-4999964.4895	151
chr1	4502166	4502222	chr1.4000001-4999964.4902	94
chr1	4503530	4503571	chr1.4000001-4999964.4913	137
chr1	4509103	4509125	chr1.4000001-4999964.4954	70
chr1	4509204	4509224	chr1.4000001-4999964.4958	26
chr1	4510292	4510340	chr1.4000001-4999964.4970	48
chr1	4510363	4510420	chr1.4000001-4999964.4972	85
chr1	4511408	4511441	chr1.4000001-4999964.4989	71
chr1	4511463	4511495	chr1.4000001-4999964.4991	49
chr1	4511537	4511586	chr1.4000001-4999964.4994	84
chr1	4512998	4513035	chr1.4000001-4999964.4998	67
chr1	4513151	4513208	chr1.4000001-4999964.5003	84
chr1	4513257	4513279	chr1.4000001-4999964.5006	29
chr1	4513289	4513312	chr1.4000001-4999964.5007	58
chr1	4513320	4513355	chr1.4000001-4999964.5008	96
chr1	4516692	4516742	chr1.4000001-4999964.5043	123
chr1	4518215	4518335	chr1.4000001-4999964.5054	320
chr1	4518340	4518380	chr1.4000001-4999964.5055	122
chr1	4519041	4519061	chr1.4000001-4999964.5069	36
chr1	4519077	4519156	chr1.4000001-4999964.5072	92
chr1	4519161	4519205	chr1.4000001-4999964.5073	122
chr1	4519683	4519710	chr1.4000001-4999964.5089	25
chr1	4524926	4524968	chr1.4000001-4999964.5143	51
chr1	4524990	4525011	chr1.4000001-4999964.5145	35
chr1	4525038	4525086	chr1.4000001-4999964.5147	109
chr1	4525104	4525128	chr1.4000001-4999964.5149	31
chr1	4526807	4526866	chr1.4000001-4999964.5160	144
chr1	4526967	4527000	chr1.4000001-4999964.5163	82
chr1	4529467	4529505	chr1.4000001-4999964.5174	98
chr1	4533036	4533068	chr1.4000001-4999964.5197	113
chr1	4534783	4534827	chr1.4000001-4999964.5220	38
chr1	4534893	4534913	chr1.4000001-4999964.5224	37
chr1	4534915	4534945	chr1.4000001-4999964.5225	44
chr1	4535052	4535102	chr1.4000001-4999964.5226	80
chr1	4550306	4550334	chr1.4000001-4999964.5317	57
chr1	4550341	4550434	chr1.4000001-4999964.5318	240
chr1	4550439	4550478	chr1.4000001-4999964.5319	98
chr1	4551798	4551832	chr1.4000001-4999964.5333	55
chr1	4551921	4551951	chr1.4000001-4999964.5338	38
chr1	4552139	4552160	chr1.4000001-4999964.5347	28
chr1	4552165	4552186	chr1.4000001-4999964.5348	25
chr1	4553627	4553651	chr1.4000001-4999964.5368	22
chr1	4553673	4553702	chr1.4000001-4999964.5370	61
chr1	4553706	4553740	chr1.4000001-4999964.5371	45
chr1	4553743	4553788	chr1.4000001-4999964.5372	107
chr1	4553791	4553848	chr1.4000001-4999964.5373	124
chr1	4553861	4553886	chr1.4000001-4999964.5375	24
chr1	4553918	4553938	chr1.4000001-4999964.5377	51
chr1	4553945	4553973	chr1.4000001-4999964.5378	49
chr1	4553975	4553996	chr1.4000001-4999964.5379	27
chr1	4554466	4554494	chr1.4000001-4999964.5390	48
chr1	4554614	4554681	chr1.4000001-4999964.5392	162
chr1	4557041	4557160	chr1.4000001-4999964.5436	238
chr1	4561217	4561242	chr1.4000001-4999964.5483	57
chr1	4563765	4563790	chr1.4000001-4999964.5519	63
chr1	4570423	4570449	chr1.4000001-4999964.5578	28
chr1	4572129	4572153	chr1.4000001-4999964.5618	26
chr1	4572896	4572997	chr1.4000001-4999964.5633	334
chr1	4573461	4573512	chr1.4000001-4999964.5643	143
chr1	4573513	4573576	chr1.4000001-4999964.5644	211
chr1	4574116	4574330	chr1.4000001-4999964.5651	795
chr1	4578591	4578624	chr1.4000001-4999964.5702	83
chr1	4578629	4578771	chr1.4000001-4999964.5703	362
chr1	4579285	4579320	chr1.4000001-4999964.5710	93
chr1	4579343	4579376	chr1.4000001-4999964.5712	91
chr1	4579386	4579414	chr1.4000001-4999964.5714	74
chr1	4579418	4579476	chr1.4000001-4999964.5715	189
chr1	4580051	4580111	chr1.4000001-4999964.5726	130
chr1	4580210	4580241	chr1.4000001-4999964.5731	84
chr1	4580247	4580288	chr1.4000001-4999964.5732	81
chr1	4581415	4581455	chr1.4000001-4999964.5740	128
chr1	4584460	4584483	chr1.4000001-4999964.5794	36
chr1	4588405	4588441	chr1.4000001-4999964.5851	133
chr1	4591665	4591701	chr1.4000001-4999964.5872	85
chr1	4593184	4593206	chr1.4000001-4999964.5894	47
chr1	4593209	4593268	chr1.4000001-4999964.5895	175
chr1	4593575	4593629	chr1.4000001-4999964.5906	144
chr1	4593670	4593733	chr1.4000001-4999964.5909	160
chr1	4595836	4595893	chr1.4000001-4999964.5929	223
chr1	4599773	4599804	chr1.4000001-4999964.5958	51
chr1	4599807	4599897	chr1.4000001-4999964.5959	221
chr1	4599902	4599933	chr1.4000001-4999964.5960	53
chr1	4601306	4601503	chr1.4000001-4999964.5984	613
chr1	4601577	4601711	chr1.4000001-4999964.5988	548
chr1	4601754	4601840	chr1.4000001-4999964.5989	294
chr1	4602024	4602051	chr1.4000001-4999964.5995	41
chr1	4602596	4602629	chr1.4000001-4999964.6002	79
chr1	4602938	4602969	chr1.4000001-4999964.6018	61
chr1	4602981	4603019	chr1.4000001-4999964.6019	120
chr1	4603054	4603091	chr1.4000001-4999964.6021	115
chr1	4603584	4603605	chr1.4000001-4999964.6028	36
chr1	4603777	4603906	chr1.4000001-4999964.6029	366
chr1	4603922	4603960	chr1.4000001-4999964.6031	93
chr1	4610607	4610638	chr1.4000001-4999964.6085	76
chr1	4610660	4610705	chr1.4000001-4999964.6086	87
chr1	4610712	4610735	chr1.4000001-4999964.6087	37
chr1	4612342	4612368	chr1.4000001-4999964.6099	65
chr1	4612370	4612417	chr1.4000001-4999964.6100	102
chr1	4612436	4612469	chr1.4000001-4999964.6102	64
chr1	4612482	4612506	chr1.4000001-4999964.6103	29
chr1	4613775	4613796	chr1.4000001-4999964.6112	35
chr1	4613857	4613883	chr1.4000001-4999964.6115	84
chr1	4613909	4613935	chr1.4000001-4999964.6116	35
chr1	4613950	4613998	chr1.4000001-4999964.6117	60
chr1	4616455	4616482	chr1.4000001-4999964.6138	35
chr1	4619514	4619539	chr1.4000001-4999964.6165	53
chr1	4619540	4619650	chr1.4000001-4999964.6166	294
chr1	4619681	4619725	chr1.4000001-4999964.6168	77
chr1	4623547	4623573	chr1.4000001-4999964.6215	41
chr1	4624589	4624612	chr1.4000001-4999964.6227	21
chr1	4626477	4626501	chr1.4000001-4999964.6267	35
chr1	4632225	4632274	chr1.4000001-4999964.6325	139
chr1	4632824	4632847	chr1.4000001-4999964.6341	53
chr1	4634265	4634364	chr1.4000001-4999964.6349	203
chr1	4634430	4634480	chr1.4000001-4999964.6351	159
chr1	4634496	4634625	chr1.4000001-4999964.6352	337
chr1	4634661	4634743	chr1.4000001-4999964.6354	203
chr1	4634746	4634803	chr1.4000001-4999964.6355	153
chr1	4634806	4634836	chr1.4000001-4999964.6356	91
chr1	4634930	4634964	chr1.4000001-4999964.6362	64
chr1	4640700	4640728	chr1.4000001-4999964.6398	53
chr1	4640767	4640827	chr1.4000001-4999964.6400	147
chr1	4640887	4640923	chr1.4000001-4999964.6404	61
chr1	4644118	4644138	chr1.4000001-4999964.6428	56
chr1	4646836	4646886	chr1.4000001-4999964.6441	151
chr1	4646995	4647037	chr1.4000001-4999964.6447	123
chr1	4647264	4647327	chr1.4000001-4999964.6450	114
chr1	4649563	4649595	chr1.4000001-4999964.6476	38
chr1	4649619	4649649	chr1.4000001-4999964.6479	80
chr1	4649663	4649725	chr1.4000001-4999964.6480	107
chr1	4649732	4649759	chr1.4000001-4999964.6481	54
chr1	4649761	4649785	chr1.4000001-4999964.6482	68
chr1	4649791	4649813	chr1.4000001-4999964.6483	31
chr1	4650129	4650182	chr1.4000001-4999964.6489	102
chr1	4663543	4663569	chr1.4000001-4999964.6576	56
chr1	4668303	4668344	chr1.4000001-4999964.6623	61
chr1	4672735	4672760	chr1.4000001-4999964.6647	27
chr1	4677745	4677771	chr1.4000001-4999964.6693	25
chr1	4677815	4677841	chr1.4000001-4999964.6695	43
chr1	4687653	4687680	chr1.4000001-4999964.6753	73
chr1	4688348	4688401	chr1.4000001-4999964.6777	111
chr1	4688402	4688450	chr1.4000001-4999964.6778	120
chr1	4688462	4688483	chr1.4000001-4999964.6779	57
chr1	4690172	4690195	chr1.4000001-4999964.6794	54
chr1	4690198	4690240	chr1.4000001-4999964.6795	72
chr1	4690278	4690300	chr1.4000001-4999964.6796	55
chr1	4690312	4690333	chr1.4000001-4999964.6797	58
chr1	4707758	4707784	chr1.4000001-4999964.6939	84
chr1	4707785	4707828	chr1.4000001-4999964.6940	113
chr1	4711639	4711694	chr1.4000001-4999964.7021	89
chr1	4712990	4713026	chr1.4000001-4999964.7028	79
chr1	4713101	4713135	chr1.4000001-4999964.7031	68
chr1	4715402	4715422	chr1.4000001-4999964.7063	27
chr1	4719339	4719370	chr1.4000001-4999964.7088	50
chr1	4721601	4721638	chr1.4000001-4999964.7100	101
chr1	4721649	4721854	chr1.4000001-4999964.7101	490
chr1	4732818	4732844	chr1.4000001-4999964.7146	41
chr1	4732863	4732895	chr1.4000001-4999964.7147	82
chr1	4732952	4733265	chr1.4000001-4999964.7152	1050
chr1	4733478	4733513	chr1.4000001-4999964.7163	68
chr1	4735027	4735104	chr1.4000001-4999964.7181	153
chr1	4738139	4738160	chr1.4000001-4999964.7199	28
chr1	4740011	4740037	chr1.4000001-4999964.7234	26
chr1	4740144	4740206	chr1.4000001-4999964.7237	161
chr1	4740268	4740343	chr1.4000001-4999964.7239	156
chr1	4740345	4740405	chr1.4000001-4999964.7240	132
chr1	4741289	4741322	chr1.4000001-4999964.7249	92
chr1	4741421	4741765	chr1.4000001-4999964.7252	1314
chr1	4741874	4741902	chr1.4000001-4999964.7255	50
chr1	4743629	4743696	chr1.4000001-4999964.7277	151
chr1	4744365	4744388	chr1.4000001-4999964.7302	66
chr1	4744426	4744470	chr1.4000001-4999964.7305	77
chr1	4747224	4747247	chr1.4000001-4999964.7328	35
chr1	4747385	4747573	chr1.4000001-4999964.7333	656
chr1	4751377	4751406	chr1.4000001-4999964.7357	31
chr1	4751593	4751616	chr1.4000001-4999964.7366	35
chr1	4751754	4751799	chr1.4000001-4999964.7373	142
chr1	4764590	4764621	chr1.4000001-4999964.7412	53
chr1	4764761	4764842	chr1.4000001-4999964.7420	213
chr1	4764876	4764901	chr1.4000001-4999964.7423	33
chr1	4767726	4767764	chr1.4000001-4999964.7437	73
chr1	4774607	4774660	chr1.4000001-4999964.7512	130
chr1	4774896	4774968	chr1.4000001-4999964.7521	141
chr1	4775016	4775038	chr1.4000001-4999964.7524	40
chr1	4778456	4778478	chr1.4000001-4999964.7555	24
chr1	4782285	4782309	chr1.4000001-4999964.7597	43
chr1	4783689	4783712	chr1.4000001-4999964.7603	40
chr1	4797492	4797582	chr1.4000001-4999964.7719	268
chr1	4799100	4799126	chr1.4000001-4999964.7734	32
chr1	4799448	4799483	chr1.4000001-4999964.7747	71
chr1	4799495	4799515	chr1.4000001-4999964.7748	44
chr1	4801314	4801366	chr1.4000001-4999964.7771	163
chr1	4801387	4801412	chr1.4000001-4999964.7773	60
chr1	4802659	4802682	chr1.4000001-4999964.7785	34
chr1	4802684	4802758	chr1.4000001-4999964.7786	182
chr1	4802761	4802784	chr1.4000001-4999964.7787	37
chr1	4802852	4802887	chr1.4000001-4999964.7792	69
chr1	4807749	4807771	chr1.4000001-4999964.7833	69
chr1	4807773	4807821	chr1.4000001-4999964.7834	166
chr1	4807869	4808009	chr1.4000001-4999964.7835	421
chr1	4808751	4808773	chr1.4000001-4999964.7851	66
chr1	4810560	4810614	chr1.4000001-4999964.7862	71
chr1	4816916	4816941	chr1.4000001-4999964.7934	68
chr1	4816946	4816977	chr1.4000001-4999964.7935	61
chr1	4818245	4818278	chr1.4000001-4999964.7963	47
chr1	4822035	4822113	chr1.4000001-4999964.8013	174
chr1	4835968	4836078	chr1.4000001-4999964.8058	281
chr1	4836079	4836115	chr1.4000001-4999964.8059	77
chr1	4840460	4840485	chr1.4000001-4999964.8098	62
chr1	4842435	4842553	chr1.4000001-4999964.8123	365
chr1	4854304	4854372	chr1.4000001-4999964.8192	157
chr1	4854607	4854629	chr1.4000001-4999964.8196	31
chr1	4858026	4858056	chr1.4000001-4999964.8223	44
chr1	4858082	4858108	chr1.4000001-4999964.8225	50
chr1	4858115	4858139	chr1.4000001-4999964.8226	33
chr1	4858145	4858192	chr1.4000001-4999964.8227	76
chr1	4858660	4858700	chr1.4000001-4999964.8233	53
chr1	4858811	4858839	chr1.4000001-4999964.8237	51
chr1	4868182	4868483	chr1.4000001-4999964.8323	953
chr1	4868702	4868726	chr1.4000001-4999964.8331	61
chr1	4869632	4869671	chr1.4000001-4999964.8352	47
chr1	4877372	4877404	chr1.4000001-4999964.8438	57
chr1	4877911	4877939	chr1.4000001-4999964.8449	103
chr1	4882671	4882730	chr1.4000001-4999964.8512	161
chr1	4884059	4884084	chr1.4000001-4999964.8514	38
chr1	4885095	4885148	chr1.4000001-4999964.8523	163
chr1	4885256	4885329	chr1.4000001-4999964.8527	271
chr1	4886217	4886313	chr1.4000001-4999964.8551	203
chr1	4886396	4886438	chr1.4000001-4999964.8556	110
chr1	4890505	4890534	chr1.4000001-4999964.8583	42
chr1	4893273	4893306	chr1.4000001-4999964.8619	69
chr1	4893329	4893381	chr1.4000001-4999964.8621	150
chr1	4894362	4894395	chr1.4000001-4999964.8643	73
chr1	4896283	4896304	chr1.4000001-4999964.8669	26
chr1	4897663	4897696	chr1.4000001-4999964.8684	73
chr1	4909189	4909293	chr1.4000001-4999964.8812	292
chr1	4914457	4914527	chr1.4000001-4999964.8844	172
chr1	4916301	4916351	chr1.4000001-4999964.8865	91
chr1	4916460	4916492	chr1.4000001-4999964.8870	120
chr1	4924298	4924320	chr1.4000001-4999964.8949	38
chr1	4924414	4924434	chr1.4000001-4999964.8953	74
chr1	4924449	4924470	chr1.4000001-4999964.8954	20
chr1	4924853	4924912	chr1.4000001-4999964.8967	114
chr1	4924917	4925093	chr1.4000001-4999964.8968	514
chr1	4927859	4927880	chr1.4000001-4999964.8993	59
chr1	4930056	4930091	chr1.4000001-4999964.9026	109
chr1	4930097	4930134	chr1.4000001-4999964.9027	86
chr1	4930404	4930425	chr1.4000001-4999964.9032	54
chr1	4930842	4930865	chr1.4000001-4999964.9046	38
chr1	4930940	4930978	chr1.4000001-4999964.9048	113
chr1	4933746	4933778	chr1.4000001-4999964.9077	60
chr1	4933781	4933814	chr1.4000001-4999964.9078	31
chr1	4933824	4933903	chr1.4000001-4999964.9079	187
chr1	4933939	4933973	chr1.4000001-4999964.9080	67
chr1	4936958	4936989	chr1.4000001-4999964.9098	52
chr1	4937035	4937064	chr1.4000001-4999964.9102	48
chr1	4940313	4940339	chr1.4000001-4999964.9125	55
chr1	4943540	4943566	chr1.4000001-4999964.9147	55
chr1	4955002	4955046	chr1.4000001-4999964.9221	101
chr1	4955060	4955086	chr1.4000001-4999964.9222	97
chr1	4955096	4955138	chr1.4000001-4999964.9224	109
chr1	4955142	4955192	chr1.4000001-4999964.9225	99
chr1	4956256	4956282	chr1.4000001-4999964.9247	45
chr1	4957305	4957349	chr1.4000001-4999964.9254	75
chr1	4958681	4958749	chr1.4000001-4999964.9264	248
chr1	4958753	4958779	chr1.4000001-4999964.9265	105
chr1	4958783	4958837	chr1.4000001-4999964.9266	234
chr1	4961725	4961761	chr1.4000001-4999964.9296	132
chr1	4961808	4961895	chr1.4000001-4999964.9298	348
chr1	4961899	4961970	chr1.4000001-4999964.9299	273
chr1	4961988	4962052	chr1.4000001-4999964.9301	147
chr1	4962133	4962157	chr1.4000001-4999964.9304	25
chr1	4962166	4962198	chr1.4000001-4999964.9305	62
chr1	4968146	4968177	chr1.4000001-4999964.9366	66
chr1	4972523	4972553	chr1.4000001-4999964.9416	54
chr1	4973022	4973083	chr1.4000001-4999964.9425	164
chr1	4973090	4973143	chr1.4000001-4999964.9426	116
chr1	4973145	4973181	chr1.4000001-4999964.9427	76
chr1	4976042	4976065	chr1.4000001-4999964.9440	38
chr1	4976120	4976143	chr1.4000001-4999964.9443	57
chr1	4976270	4976300	chr1.4000001-4999964.9453	64
chr1	4981888	4981930	chr1.4000001-4999964.9524	85
chr1	4984258	4984285	chr1.4000001-4999964.9552	109
chr1	4985305	4985372	chr1.4000001-4999964.9584	170
chr1	5005529	5005555	chr1.4999965-6000000.52	27
chr1	5007287	5007310	chr1.4999965-6000000.64	44
chr1	5011552	5011610	chr1.4999965-6000000.80	102
chr1	5025396	5025426	chr1.4999965-6000000.135	53
chr1	5025430	5025463	chr1.4999965-6000000.136	48
chr1	5027100	5027130	chr1.4999965-6000000.156	53
chr1	5027134	5027167	chr1.4999965-6000000.157	45
chr1	5031304	5031324	chr1.4999965-6000000.191	55
chr1	5031331	5031354	chr1.4999965-6000000.192	35
chr1	5046997	5047018	chr1.4999965-6000000.259	56
chr1	5072416	5072438	chr1.4999965-6000000.417	32
chr1	5077375	5077398	chr1.4999965-6000000.459	64
chr1	5077450	5077485	chr1.4999965-6000000.463	45
chr1	5088470	5088495	chr1.4999965-6000000.515	73
chr1	5091094	5091123	chr1.4999965-6000000.543	30
chr1	5091125	5091165	chr1.4999965-6000000.544	64
chr1	5106915	5106936	chr1.4999965-6000000.609	57
chr1	5108409	5108436	chr1.4999965-6000000.625	46
chr1	5112758	5112803	chr1.4999965-6000000.640	156
chr1	5117111	5117133	chr1.4999965-6000000.656	25
chr1	5117137	5117157	chr1.4999965-6000000.657	25
chr1	5130167	5130247	chr1.4999965-6000000.768	207
chr1	5131350	5131402	chr1.4999965-6000000.775	122
chr1	5131410	5131466	chr1.4999965-6000000.776	130
chr1	5131473	5131496	chr1.4999965-6000000.777	31
chr1	5146241	5146275	chr1.4999965-6000000.899	61
chr1	5152194	5152218	chr1.4999965-6000000.957	57
chr1	5155184	5155208	chr1.4999965-6000000.967	64
chr1	5166557	5166599	chr1.4999965-6000000.1008	60
chr1	5173396	5173417	chr1.4999965-6000000.1069	30
chr1	5173452	5173474	chr1.4999965-6000000.1071	43
chr1	5183536	5183591	chr1.4999965-6000000.1162	67
chr1	5188142	5188197	chr1.4999965-6000000.1174	82
chr1	5188255	5188278	chr1.4999965-6000000.1175	73
chr1	5188358	5188421	chr1.4999965-6000000.1176	98
chr1	5188425	5188447	chr1.4999965-6000000.1177	51
chr1	5188671	5188697	chr1.4999965-6000000.1186	97
chr1	5188703	5188726	chr1.4999965-6000000.1187	118
chr1	5188807	5188853	chr1.4999965-6000000.1191	67
chr1	5188947	5188973	chr1.4999965-6000000.1198	57
chr1	5200184	5200228	chr1.4999965-6000000.1302	91
chr1	5205937	5205973	chr1.4999965-6000000.1348	45
chr1	5210611	5210684	chr1.4999965-6000000.1390	223
chr1	5210776	5210798	chr1.4999965-6000000.1391	80
chr1	5210841	5210865	chr1.4999965-6000000.1394	49
chr1	5226349	5226388	chr1.4999965-6000000.1474	120
chr1	5241724	5241751	chr1.4999965-6000000.1561	36
chr1	5244207	5244262	chr1.4999965-6000000.1567	165
chr1	5244266	5244299	chr1.4999965-6000000.1568	108
chr1	5244351	5244462	chr1.4999965-6000000.1570	302
chr1	5249630	5249651	chr1.4999965-6000000.1637	23
chr1	5268456	5268516	chr1.4999965-6000000.1788	171
chr1	5268518	5268608	chr1.4999965-6000000.1789	250
chr1	5268613	5268646	chr1.4999965-6000000.1790	102
chr1	5270001	5270021	chr1.4999965-6000000.1796	16
chr1	5277865	5277897	chr1.4999965-6000000.1838	58
chr1	5279873	5279895	chr1.4999965-6000000.1851	80
chr1	5279903	5279926	chr1.4999965-6000000.1852	45
chr1	5284736	5284774	chr1.4999965-6000000.1906	70
chr1	5286172	5286198	chr1.4999965-6000000.1922	42
chr1	5286433	5286528	chr1.4999965-6000000.1935	195
chr1	5286552	5286608	chr1.4999965-6000000.1938	123
chr1	5286611	5286633	chr1.4999965-6000000.1939	47
chr1	5287218	5287259	chr1.4999965-6000000.1947	71
chr1	5289315	5289335	chr1.4999965-6000000.1988	18
chr1	5289474	5289511	chr1.4999965-6000000.1994	72
chr1	5289613	5289649	chr1.4999965-6000000.1999	76
chr1	5290098	5290330	chr1.4999965-6000000.2018	590
chr1	5333819	5333844	chr1.4999965-6000000.2334	54
chr1	5341645	5341696	chr1.4999965-6000000.2403	138
chr1	5341717	5341739	chr1.4999965-6000000.2405	53
chr1	5345279	5345300	chr1.4999965-6000000.2416	43
chr1	5345302	5345339	chr1.4999965-6000000.2417	28
chr1	5345934	5345954	chr1.4999965-6000000.2427	24
chr1	5346037	5346067	chr1.4999965-6000000.2431	38
chr1	5349825	5349863	chr1.4999965-6000000.2451	40
chr1	5350822	5350849	chr1.4999965-6000000.2466	43
chr1	5355850	5355882	chr1.4999965-6000000.2509	37
chr1	5365855	5365901	chr1.4999965-6000000.2584	136
chr1	5366758	5366819	chr1.4999965-6000000.2590	87
chr1	5375937	5375980	chr1.4999965-6000000.2636	83
chr1	5378416	5378436	chr1.4999965-6000000.2666	36
chr1	5378594	5378623	chr1.4999965-6000000.2671	26
chr1	5378791	5378811	chr1.4999965-6000000.2675	26
chr1	5379067	5379095	chr1.4999965-6000000.2686	76
chr1	5379116	5379161	chr1.4999965-6000000.2688	86
chr1	5379162	5379184	chr1.4999965-6000000.2689	39
chr1	5379232	5379252	chr1.4999965-6000000.2692	35
chr1	5379255	5379281	chr1.4999965-6000000.2693	56
chr1	5379292	5379313	chr1.4999965-6000000.2695	39
chr1	5379803	5379828	chr1.4999965-6000000.2714	56
chr1	5379861	5379891	chr1.4999965-6000000.2716	28
chr1	5384728	5384753	chr1.4999965-6000000.2778	25
chr1	5387037	5387060	chr1.4999965-6000000.2801	37
chr1	5401670	5401709	chr1.4999965-6000000.2893	77
chr1	5401726	5401748	chr1.4999965-6000000.2894	19
chr1	5403589	5403617	chr1.4999965-6000000.2900	62
chr1	5404902	5405045	chr1.4999965-6000000.2920	363
chr1	5406043	5406076	chr1.4999965-6000000.2937	52
chr1	5410142	5410180	chr1.4999965-6000000.2989	40
chr1	5418554	5418575	chr1.4999965-6000000.3077	36
chr1	5418667	5418687	chr1.4999965-6000000.3078	17
chr1	5421917	5421973	chr1.4999965-6000000.3117	111
chr1	5424839	5424860	chr1.4999965-6000000.3143	38
chr1	5426777	5426829	chr1.4999965-6000000.3161	149
chr1	5427086	5427106	chr1.4999965-6000000.3171	51
chr1	5427153	5427173	chr1.4999965-6000000.3174	24
chr1	5427956	5428054	chr1.4999965-6000000.3179	269
chr1	5428057	5428109	chr1.4999965-6000000.3180	149
chr1	5428358	5428378	chr1.4999965-6000000.3190	52
chr1	5428429	5428449	chr1.4999965-6000000.3193	23
chr1	5437163	5437269	chr1.4999965-6000000.3238	255
chr1	5439935	5439970	chr1.4999965-6000000.3282	115
chr1	5441344	5441479	chr1.4999965-6000000.3305	420
chr1	5445495	5445528	chr1.4999965-6000000.3354	42
chr1	5447771	5447804	chr1.4999965-6000000.3381	44
chr1	5457909	5458085	chr1.4999965-6000000.3515	552
chr1	5459327	5459368	chr1.4999965-6000000.3534	75
chr1	5469572	5469598	chr1.4999965-6000000.3661	77
chr1	5493426	5493484	chr1.4999965-6000000.3823	98
chr1	5493580	5493610	chr1.4999965-6000000.3829	60
chr1	5497413	5497494	chr1.4999965-6000000.3854	172
chr1	5503944	5503985	chr1.4999965-6000000.3953	45
chr1	5504008	5504046	chr1.4999965-6000000.3955	53
chr1	5511195	5511221	chr1.4999965-6000000.4028	55
chr1	5527834	5527883	chr1.4999965-6000000.4172	134
chr1	5530311	5530332	chr1.4999965-6000000.4206	32
chr1	5533455	5533500	chr1.4999965-6000000.4248	82
chr1	5533504	5533536	chr1.4999965-6000000.4249	79
chr1	5533540	5533572	chr1.4999965-6000000.4250	71
chr1	5533575	5533609	chr1.4999965-6000000.4251	69
chr1	5535682	5535706	chr1.4999965-6000000.4264	32
chr1	5535726	5535754	chr1.4999965-6000000.4266	54
chr1	5539117	5539182	chr1.4999965-6000000.4294	147
chr1	5540338	5540363	chr1.4999965-6000000.4302	36
chr1	5540479	5540514	chr1.4999965-6000000.4305	46
chr1	5552450	5552496	chr1.4999965-6000000.4418	127
chr1	5552502	5552575	chr1.4999965-6000000.4419	234
chr1	5552661	5552690	chr1.4999965-6000000.4424	50
chr1	5558754	5558774	chr1.4999965-6000000.4476	17
chr1	5558783	5558806	chr1.4999965-6000000.4477	27
chr1	5558819	5558840	chr1.4999965-6000000.4478	39
chr1	5570694	5570719	chr1.4999965-6000000.4542	64
chr1	5574070	5574091	chr1.4999965-6000000.4562	24
chr1	5574226	5574249	chr1.4999965-6000000.4565	23
chr1	5574267	5574292	chr1.4999965-6000000.4566	45
chr1	5579025	5579057	chr1.4999965-6000000.4625	62
chr1	5579107	5579128	chr1.4999965-6000000.4629	55
chr1	5579132	5579160	chr1.4999965-6000000.4630	67
chr1	5581264	5581504	chr1.4999965-6000000.4648	669
chr1	5587477	5587504	chr1.4999965-6000000.4692	80
chr1	5587510	5587576	chr1.4999965-6000000.4693	162
chr1	5587650	5587695	chr1.4999965-6000000.4697	54
chr1	5587714	5587743	chr1.4999965-6000000.4699	61
chr1	5587793	5587817	chr1.4999965-6000000.4702	59
chr1	5590193	5590213	chr1.4999965-6000000.4735	22
chr1	5590361	5590396	chr1.4999965-6000000.4743	58
chr1	5590413	5590434	chr1.4999965-6000000.4744	30
chr1	5593777	5593809	chr1.4999965-6000000.4765	105
chr1	5597258	5597298	chr1.4999965-6000000.4817	90
chr1	5598161	5598195	chr1.4999965-6000000.4828	61
chr1	5598621	5598663	chr1.4999965-6000000.4837	107
chr1	5598665	5598808	chr1.4999965-6000000.4838	414
chr1	5599762	5599785	chr1.4999965-6000000.4854	44
chr1	5599946	5599967	chr1.4999965-6000000.4860	64
chr1	5600204	5600229	chr1.4999965-6000000.4869	41
chr1	5607382	5607408	chr1.4999965-6000000.4951	20
chr1	5615838	5615861	chr1.4999965-6000000.5027	39
chr1	5615870	5615893	chr1.4999965-6000000.5028	45
chr1	5615895	5615935	chr1.4999965-6000000.5029	128
chr1	5615973	5616022	chr1.4999965-6000000.5032	115
chr1	5620572	5620596	chr1.4999965-6000000.5085	75
chr1	5620615	5620744	chr1.4999965-6000000.5087	308
chr1	5620764	5620809	chr1.4999965-6000000.5089	78
chr1	5621135	5621210	chr1.4999965-6000000.5103	226
chr1	5621224	5621279	chr1.4999965-6000000.5105	151
chr1	5624362	5624391	chr1.4999965-6000000.5133	76
chr1	5624434	5624497	chr1.4999965-6000000.5135	93
chr1	5624617	5624647	chr1.4999965-6000000.5139	51
chr1	5628686	5628713	chr1.4999965-6000000.5197	46
chr1	5628778	5628816	chr1.4999965-6000000.5201	91
chr1	5628829	5628902	chr1.4999965-6000000.5203	133
chr1	5634122	5634166	chr1.4999965-6000000.5223	151
chr1	5634175	5634222	chr1.4999965-6000000.5224	101
chr1	5635139	5635161	chr1.4999965-6000000.5264	42
chr1	5636671	5636796	chr1.4999965-6000000.5301	236
chr1	5639018	5639042	chr1.4999965-6000000.5326	67
chr1	5646556	5646613	chr1.4999965-6000000.5415	126
chr1	5646616	5646640	chr1.4999965-6000000.5416	44
chr1	5646676	5646723	chr1.4999965-6000000.5420	118
chr1	5653432	5653467	chr1.4999965-6000000.5447	102
chr1	5654426	5654475	chr1.4999965-6000000.5478	146
chr1	5657760	5657783	chr1.4999965-6000000.5496	55
chr1	5657800	5657820	chr1.4999965-6000000.5498	34
chr1	5665920	5666019	chr1.4999965-6000000.5570	378
chr1	5667329	5667349	chr1.4999965-6000000.5585	48
chr1	5667367	5667392	chr1.4999965-6000000.5587	50
chr1	5670447	5670468	chr1.4999965-6000000.5623	31
chr1	5670506	5670529	chr1.4999965-6000000.5626	74
chr1	5670533	5670586	chr1.4999965-6000000.5627	134
chr1	5670596	5670619	chr1.4999965-6000000.5628	58
chr1	5670636	5670668	chr1.4999965-6000000.5630	55
chr1	5670845	5670873	chr1.4999965-6000000.5636	29
chr1	5671090	5671121	chr1.4999965-6000000.5637	37
chr1	5671173	5671196	chr1.4999965-6000000.5638	14
chr1	5685127	5685159	chr1.4999965-6000000.5749	52
chr1	5685913	5685939	chr1.4999965-6000000.5771	61
chr1	5685942	5685968	chr1.4999965-6000000.5772	35
chr1	5686005	5686053	chr1.4999965-6000000.5775	109
chr1	5697372	5697402	chr1.4999965-6000000.5858	25
chr1	5698506	5698531	chr1.4999965-6000000.5874	57
chr1	5703053	5703126	chr1.4999965-6000000.5931	161
chr1	5703189	5703284	chr1.4999965-6000000.5933	264
chr1	5705888	5705909	chr1.4999965-6000000.5967	60
chr1	5714167	5714192	chr1.4999965-6000000.6061	42
chr1	5715521	5715577	chr1.4999965-6000000.6089	191
chr1	5716067	5716089	chr1.4999965-6000000.6104	32
chr1	5716108	5716162	chr1.4999965-6000000.6105	103
chr1	5720748	5720821	chr1.4999965-6000000.6181	103
chr1	5721469	5721507	chr1.4999965-6000000.6197	88
chr1	5721511	5721541	chr1.4999965-6000000.6198	83
chr1	5721990	5722035	chr1.4999965-6000000.6200	86
chr1	5723310	5723331	chr1.4999965-6000000.6205	44
chr1	5723340	5723367	chr1.4999965-6000000.6206	37
chr1	5723371	5723396	chr1.4999965-6000000.6207	39
chr1	5723524	5723562	chr1.4999965-6000000.6213	60
chr1	5724058	5724090	chr1.4999965-6000000.6221	46
chr1	5724094	5724140	chr1.4999965-6000000.6222	100
chr1	5724254	5724287	chr1.4999965-6000000.6227	61
chr1	5724295	5724316	chr1.4999965-6000000.6228	27
chr1	5724334	5724366	chr1.4999965-6000000.6229	72
chr1	5724423	5724447	chr1.4999965-6000000.6232	52
chr1	5724470	5724519	chr1.4999965-6000000.6234	92
chr1	5724986	5725016	chr1.4999965-6000000.6254	113
chr1	5725019	5725168	chr1.4999965-6000000.6255	427
chr1	5727702	5727732	chr1.4999965-6000000.6284	85
chr1	5729585	5729614	chr1.4999965-6000000.6322	55
chr1	5730073	5730120	chr1.4999965-6000000.6333	118
chr1	5730168	5730188	chr1.4999965-6000000.6337	44
chr1	5732110	5732139	chr1.4999965-6000000.6369	74
chr1	5732507	5732575	chr1.4999965-6000000.6375	141
chr1	5734471	5734494	chr1.4999965-6000000.6403	49
chr1	5734547	5734591	chr1.4999965-6000000.6405	51
chr1	5734939	5734982	chr1.4999965-6000000.6413	46
chr1	5735113	5735138	chr1.4999965-6000000.6420	54
chr1	5735144	5735185	chr1.4999965-6000000.6421	57
chr1	5735241	5735265	chr1.4999965-6000000.6424	76
chr1	5735299	5735336	chr1.4999965-6000000.6427	67
chr1	5735437	5735472	chr1.4999965-6000000.6432	95
chr1	5735480	5735679	chr1.4999965-6000000.6433	629
chr1	5735692	5735720	chr1.4999965-6000000.6434	94
chr1	5736094	5736117	chr1.4999965-6000000.6444	47
chr1	5736230	5736254	chr1.4999965-6000000.6448	48
chr1	5737268	5737299	chr1.4999965-6000000.6462	32
chr1	5737359	5737396	chr1.4999965-6000000.6465	75
chr1	5737426	5737513	chr1.4999965-6000000.6468	258
chr1	5739476	5739496	chr1.4999965-6000000.6495	28
chr1	5742753	5742896	chr1.4999965-6000000.6536	334
chr1	5744387	5744428	chr1.4999965-6000000.6576	107
chr1	5745703	5745768	chr1.4999965-6000000.6593	184
chr1	5746219	5746253	chr1.4999965-6000000.6605	37
chr1	5746256	5746291	chr1.4999965-6000000.6606	69
chr1	5747380	5747402	chr1.4999965-6000000.6621	50
chr1	5748113	5748150	chr1.4999965-6000000.6634	88
chr1	5748152	5748185	chr1.4999965-6000000.6635	80
chr1	5749215	5749242	chr1.4999965-6000000.6667	22
chr1	5749343	5749367	chr1.4999965-6000000.6672	33
chr1	5756483	5756503	chr1.4999965-6000000.6751	20
chr1	5761076	5761156	chr1.4999965-6000000.6806	252
chr1	5761490	5761548	chr1.4999965-6000000.6810	121
chr1	5761559	5761598	chr1.4999965-6000000.6811	62
chr1	5765820	5765842	chr1.4999965-6000000.6863	33
chr1	5765905	5765946	chr1.4999965-6000000.6866	71
chr1	5765973	5766020	chr1.4999965-6000000.6868	72
chr1	5767198	5767332	chr1.4999965-6000000.6892	384
chr1	5767520	5767613	chr1.4999965-6000000.6899	264
chr1	5768027	5768057	chr1.4999965-6000000.6910	77
chr1	5770234	5770255	chr1.4999965-6000000.6934	40
chr1	5770914	5770950	chr1.4999965-6000000.6948	82
chr1	5770953	5771040	chr1.4999965-6000000.6949	195
chr1	5775563	5775637	chr1.4999965-6000000.7044	200
chr1	5776217	5776249	chr1.4999965-6000000.7064	66
chr1	5779074	5779103	chr1.4999965-6000000.7102	58
chr1	5779458	5779490	chr1.4999965-6000000.7113	66
chr1	5786766	5786790	chr1.4999965-6000000.7205	65
chr1	5787399	5787448	chr1.4999965-6000000.7216	98
chr1	5799348	5799372	chr1.4999965-6000000.7381	80
chr1	5799854	5799874	chr1.4999965-6000000.7388	61
chr1	5799880	5799913	chr1.4999965-6000000.7389	76
chr1	5799919	5799947	chr1.4999965-6000000.7390	49
chr1	5799970	5799990	chr1.4999965-6000000.7392	35
chr1	5802958	5802982	chr1.4999965-6000000.7426	45
chr1	5807295	5807358	chr1.4999965-6000000.7473	187
chr1	5807635	5807705	chr1.4999965-6000000.7484	166
chr1	5809358	5809383	chr1.4999965-6000000.7505	64
chr1	5809638	5809811	chr1.4999965-6000000.7514	682
chr1	5812214	5812328	chr1.4999965-6000000.7551	332
chr1	5812505	5812533	chr1.4999965-6000000.7558	76
chr1	5816081	5816123	chr1.4999965-6000000.7596	100
chr1	5816125	5816150	chr1.4999965-6000000.7598	33
chr1	5816280	5816303	chr1.4999965-6000000.7604	33
chr1	5816307	5816409	chr1.4999965-6000000.7605	206
chr1	5818437	5818594	chr1.4999965-6000000.7611	395
chr1	5828176	5828200	chr1.4999965-6000000.7693	51
chr1	5829158	5829181	chr1.4999965-6000000.7701	48
chr1	5831471	5831493	chr1.4999965-6000000.7703	48
chr1	5839222	5839242	chr1.4999965-6000000.7786	26
chr1	5839262	5839335	chr1.4999965-6000000.7787	184
chr1	5839440	5839461	chr1.4999965-6000000.7794	27
chr1	5839464	5839551	chr1.4999965-6000000.7795	235
chr1	5839615	5839637	chr1.4999965-6000000.7800	22
chr1	5840793	5840854	chr1.4999965-6000000.7808	124
chr1	5840994	5841015	chr1.4999965-6000000.7815	39
chr1	5841359	5841404	chr1.4999965-6000000.7825	97
chr1	5841408	5841432	chr1.4999965-6000000.7826	59
chr1	5841434	5841545	chr1.4999965-6000000.7827	338
chr1	5841748	5841772	chr1.4999965-6000000.7839	67
chr1	5841809	5841835	chr1.4999965-6000000.7842	62
chr1	5844299	5844533	chr1.4999965-6000000.7871	761
chr1	5845568	5845591	chr1.4999965-6000000.7877	31
chr1	5845713	5845736	chr1.4999965-6000000.7878	22
chr1	5846009	5846030	chr1.4999965-6000000.7884	23
chr1	5846097	5846119	chr1.4999965-6000000.7887	70
chr1	5846122	5846166	chr1.4999965-6000000.7888	136
chr1	5850044	5850072	chr1.4999965-6000000.7910	60
chr1	5850075	5850122	chr1.4999965-6000000.7911	93
chr1	5850183	5850206	chr1.4999965-6000000.7915	37
chr1	5851341	5851370	chr1.4999965-6000000.7927	58
chr1	5853183	5853417	chr1.4999965-6000000.7946	761
chr1	5854454	5854477	chr1.4999965-6000000.7952	32
chr1	5854982	5855004	chr1.4999965-6000000.7960	70
chr1	5855007	5855051	chr1.4999965-6000000.7961	135
chr1	5859484	5859512	chr1.4999965-6000000.7975	59
chr1	5859515	5859553	chr1.4999965-6000000.7976	91
chr1	5860780	5860809	chr1.4999965-6000000.7991	58
chr1	5866723	5866745	chr1.4999965-6000000.8058	33
chr1	5873500	5873524	chr1.4999965-6000000.8120	49
chr1	5873525	5873649	chr1.4999965-6000000.8121	371
chr1	5873671	5873693	chr1.4999965-6000000.8123	45
chr1	5883500	5883522	chr1.4999965-6000000.8246	21
chr1	5883623	5883653	chr1.4999965-6000000.8251	45
chr1	5883674	5883700	chr1.4999965-6000000.8253	50
chr1	5886386	5886408	chr1.4999965-6000000.8265	21
chr1	5886509	5886539	chr1.4999965-6000000.8270	45
chr1	5886560	5886586	chr1.4999965-6000000.8272	50
chr1	5891048	5891078	chr1.4999965-6000000.8356	76
chr1	5893470	5893490	chr1.4999965-6000000.8408	25
chr1	5894197	5894230	chr1.4999965-6000000.8411	73
chr1	5897392	5897412	chr1.4999965-6000000.8466	25
chr1	5899628	5899650	chr1.4999965-6000000.8486	36
chr1	5904542	5904563	chr1.4999965-6000000.8565	45
chr1	5907804	5907836	chr1.4999965-6000000.8615	60
chr1	5908432	5908461	chr1.4999965-6000000.8623	59
chr1	5908502	5908530	chr1.4999965-6000000.8625	67
chr1	5908541	5908565	chr1.4999965-6000000.8626	76
chr1	5909060	5909128	chr1.4999965-6000000.8637	170
chr1	5914665	5914696	chr1.4999965-6000000.8755	78
chr1	5914725	5914751	chr1.4999965-6000000.8758	52
chr1	5919113	5919157	chr1.4999965-6000000.8814	91
chr1	5920316	5920349	chr1.4999965-6000000.8826	36
chr1	5933170	5933237	chr1.4999965-6000000.8966	191
chr1	5934449	5934469	chr1.4999965-6000000.8996	34
chr1	5934570	5934612	chr1.4999965-6000000.9001	80
chr1	5934620	5934647	chr1.4999965-6000000.9002	56
chr1	5934683	5934712	chr1.4999965-6000000.9003	63
chr1	5937496	5937519	chr1.4999965-6000000.9050	13
chr1	5938473	5938542	chr1.4999965-6000000.9061	113
chr1	5938548	5938578	chr1.4999965-6000000.9062	51
chr1	5938623	5938647	chr1.4999965-6000000.9065	49
chr1	5938667	5938695	chr1.4999965-6000000.9067	57
chr1	5938700	5938743	chr1.4999965-6000000.9069	52
chr1	5940669	5940692	chr1.4999965-6000000.9099	14
chr1	5941607	5941632	chr1.4999965-6000000.9109	55
chr1	5941646	5941695	chr1.4999965-6000000.9110	110
chr1	5941705	5941735	chr1.4999965-6000000.9111	51
chr1	5941780	5941804	chr1.4999965-6000000.9114	49
chr1	5941824	5941852	chr1.4999965-6000000.9116	57
chr1	5941857	5941900	chr1.4999965-6000000.9118	52
chr1	5945523	5945582	chr1.4999965-6000000.9170	137
chr1	5945992	5946029	chr1.4999965-6000000.9174	84
chr1	5958482	5958502	chr1.4999965-6000000.9334	20
chr1	5961684	5961715	chr1.4999965-6000000.9370	93
chr1	5965407	5965428	chr1.4999965-6000000.9412	43
chr1	5965554	5965586	chr1.4999965-6000000.9418	62
chr1	5965642	5965665	chr1.4999965-6000000.9423	39
chr1	5966759	5966794	chr1.4999965-6000000.9438	54
chr1	5966800	5966821	chr1.4999965-6000000.9439	66
chr1	5972140	5972186	chr1.4999965-6000000.9481	71
chr1	5975487	5975697	chr1.4999965-6000000.9526	589
chr1	5975730	5975760	chr1.4999965-6000000.9529	71
chr1	5975824	5975847	chr1.4999965-6000000.9531	39
chr1	5976992	5977014	chr1.4999965-6000000.9533	40
chr1	5977443	5977493	chr1.4999965-6000000.9549	82
chr1	5977692	5977736	chr1.4999965-6000000.9556	93
chr1	5981237	5981269	chr1.4999965-6000000.9627	73
chr1	5981712	5981842	chr1.4999965-6000000.9637	388
chr1	5982787	5982811	chr1.4999965-6000000.9669	59
chr1	5982818	5982846	chr1.4999965-6000000.9670	44
chr1	5983173	5983205	chr1.4999965-6000000.9673	80
chr1	5983649	5983779	chr1.4999965-6000000.9682	388
chr1	5983831	5983852	chr1.4999965-6000000.9685	46
chr1	5983884	5983909	chr1.4999965-6000000.9687	39
chr1	5983915	5983941	chr1.4999965-6000000.9688	43
chr1	5984642	5984696	chr1.4999965-6000000.9714	155
chr1	5984766	5984799	chr1.4999965-6000000.9717	75
chr1	5986063	5986083	chr1.4999965-6000000.9733	28
chr1	5987339	5987389	chr1.4999965-6000000.9759	98
chr1	5987720	5987765	chr1.4999965-6000000.9766	82
chr1	5987781	5987846	chr1.4999965-6000000.9767	179
chr1	5988612	5988639	chr1.4999965-6000000.9785	34
chr1	5992159	5992195	chr1.4999965-6000000.9807	148
chr1	5992196	5992226	chr1.4999965-6000000.9808	72
chr1	5994511	5994545	chr1.4999965-6000000.9838	104
chr1	5995554	5995624	chr1.4999965-6000000.9863	163
chr1	5995632	5995688	chr1.4999965-6000000.9865	197
chr1	6001540	6001575	chr1.6000001-7000000.12	86
chr1	6010088	6010109	chr1.6000001-7000000.164	33
chr1	6010181	6010203	chr1.6000001-7000000.168	40
chr1	6010214	6010235	chr1.6000001-7000000.169	51
chr1	6012309	6012330	chr1.6000001-7000000.192	33
chr1	6012402	6012424	chr1.6000001-7000000.196	40
chr1	6012435	6012456	chr1.6000001-7000000.197	51
chr1	6016559	6016589	chr1.6000001-7000000.270	61
chr1	6016594	6016622	chr1.6000001-7000000.271	80
chr1	6019398	6019434	chr1.6000001-7000000.324	79
chr1	6023470	6023505	chr1.6000001-7000000.379	82
chr1	6026398	6026443	chr1.6000001-7000000.414	152
chr1	6030455	6030503	chr1.6000001-7000000.459	129
chr1	6030507	6030555	chr1.6000001-7000000.460	112
chr1	6030558	6030579	chr1.6000001-7000000.461	29
chr1	6030764	6030785	chr1.6000001-7000000.469	26
chr1	6033608	6033698	chr1.6000001-7000000.476	127
chr1	6034482	6034516	chr1.6000001-7000000.495	74
chr1	6034557	6034605	chr1.6000001-7000000.499	129
chr1	6034609	6034657	chr1.6000001-7000000.500	112
chr1	6041360	6041384	chr1.6000001-7000000.577	44
chr1	6044864	6044892	chr1.6000001-7000000.606	36
chr1	6045081	6045113	chr1.6000001-7000000.613	65
chr1	6045394	6045441	chr1.6000001-7000000.623	105
chr1	6046637	6046679	chr1.6000001-7000000.642	44
chr1	6046720	6046743	chr1.6000001-7000000.644	45
chr1	6048214	6048242	chr1.6000001-7000000.660	31
chr1	6055978	6056003	chr1.6000001-7000000.750	65
chr1	6056023	6056048	chr1.6000001-7000000.752	44
chr1	6056050	6056096	chr1.6000001-7000000.753	54
chr1	6056103	6056126	chr1.6000001-7000000.754	39
chr1	6056148	6056169	chr1.6000001-7000000.756	49
chr1	6056258	6056282	chr1.6000001-7000000.760	49
chr1	6056306	6056346	chr1.6000001-7000000.762	30
chr1	6056838	6056867	chr1.6000001-7000000.772	35
chr1	6061405	6061444	chr1.6000001-7000000.829	66
chr1	6061676	6061710	chr1.6000001-7000000.835	66
chr1	6062101	6062140	chr1.6000001-7000000.842	76
chr1	6067349	6067369	chr1.6000001-7000000.904	48
chr1	6069617	6069652	chr1.6000001-7000000.928	35
chr1	6069677	6069707	chr1.6000001-7000000.929	22
chr1	6072079	6072181	chr1.6000001-7000000.952	304
chr1	6072185	6072225	chr1.6000001-7000000.953	93
chr1	6072228	6072256	chr1.6000001-7000000.954	62
chr1	6082286	6082328	chr1.6000001-7000000.1048	107
chr1	6086222	6086243	chr1.6000001-7000000.1068	19
chr1	6088797	6088819	chr1.6000001-7000000.1075	37
chr1	6088821	6088871	chr1.6000001-7000000.1076	76
chr1	6089440	6089462	chr1.6000001-7000000.1085	51
chr1	6090434	6090464	chr1.6000001-7000000.1114	65
chr1	6093385	6093444	chr1.6000001-7000000.1130	97
chr1	6095632	6095652	chr1.6000001-7000000.1146	54
chr1	6095970	6096027	chr1.6000001-7000000.1158	92
chr1	6096107	6096131	chr1.6000001-7000000.1163	53
chr1	6098059	6098079	chr1.6000001-7000000.1193	54
chr1	6098397	6098454	chr1.6000001-7000000.1205	92
chr1	6098534	6098558	chr1.6000001-7000000.1206	53
chr1	6100580	6100620	chr1.6000001-7000000.1236	110
chr1	6102083	6102103	chr1.6000001-7000000.1259	48
chr1	6102296	6102472	chr1.6000001-7000000.1266	441
chr1	6102487	6102507	chr1.6000001-7000000.1267	18
chr1	6111504	6111528	chr1.6000001-7000000.1303	51
chr1	6115295	6115317	chr1.6000001-7000000.1317	26
chr1	6117979	6118000	chr1.6000001-7000000.1321	54
chr1	6118003	6118024	chr1.6000001-7000000.1322	58
chr1	6118088	6118142	chr1.6000001-7000000.1325	111
chr1	6123897	6123943	chr1.6000001-7000000.1348	39
chr1	6125615	6125635	chr1.6000001-7000000.1372	22
chr1	6125666	6125731	chr1.6000001-7000000.1375	171
chr1	6125739	6125809	chr1.6000001-7000000.1376	188
chr1	6126993	6127082	chr1.6000001-7000000.1393	180
chr1	6128952	6129038	chr1.6000001-7000000.1421	195
chr1	6129050	6129074	chr1.6000001-7000000.1422	48
chr1	6129103	6129132	chr1.6000001-7000000.1424	64
chr1	6130278	6130307	chr1.6000001-7000000.1437	81
chr1	6130312	6130337	chr1.6000001-7000000.1438	48
chr1	6131100	6131129	chr1.6000001-7000000.1448	39
chr1	6131333	6131398	chr1.6000001-7000000.1456	171
chr1	6132601	6132628	chr1.6000001-7000000.1478	29
chr1	6132637	6132659	chr1.6000001-7000000.1479	40
chr1	6135829	6135858	chr1.6000001-7000000.1503	22
chr1	6135887	6135930	chr1.6000001-7000000.1505	68
chr1	6135992	6136022	chr1.6000001-7000000.1509	50
chr1	6136024	6136046	chr1.6000001-7000000.1510	61
chr1	6141597	6141631	chr1.6000001-7000000.1564	78
chr1	6151929	6151950	chr1.6000001-7000000.1759	47
chr1	6156691	6156725	chr1.6000001-7000000.1799	46
chr1	6167845	6167866	chr1.6000001-7000000.1871	17
chr1	6168792	6168826	chr1.6000001-7000000.1880	24
chr1	6168833	6168866	chr1.6000001-7000000.1881	60
chr1	6169342	6169366	chr1.6000001-7000000.1888	59
chr1	6188432	6188486	chr1.6000001-7000000.1966	109
chr1	6188647	6188671	chr1.6000001-7000000.1976	46
chr1	6192773	6192827	chr1.6000001-7000000.1987	109
chr1	6192988	6193012	chr1.6000001-7000000.1997	46
chr1	6227411	6227431	chr1.6000001-7000000.2094	45
chr1	6227437	6227477	chr1.6000001-7000000.2095	69
chr1	6227644	6227667	chr1.6000001-7000000.2101	26
chr1	6250683	6250707	chr1.6000001-7000000.2205	25
chr1	6250730	6250750	chr1.6000001-7000000.2207	37
chr1	6250825	6250859	chr1.6000001-7000000.2212	78
chr1	6252641	6252665	chr1.6000001-7000000.2230	25
chr1	6252688	6252708	chr1.6000001-7000000.2232	37
chr1	6252783	6252817	chr1.6000001-7000000.2237	78
chr1	6254684	6254717	chr1.6000001-7000000.2248	66
chr1	6276348	6276371	chr1.6000001-7000000.2382	52
chr1	6276390	6276417	chr1.6000001-7000000.2384	70
chr1	6280243	6280270	chr1.6000001-7000000.2391	53
chr1	6280317	6280343	chr1.6000001-7000000.2393	47
chr1	6284171	6284198	chr1.6000001-7000000.2397	53
chr1	6284245	6284271	chr1.6000001-7000000.2399	47
chr1	6286877	6286917	chr1.6000001-7000000.2413	88
chr1	6305135	6305189	chr1.6000001-7000000.2534	189
chr1	6306771	6306795	chr1.6000001-7000000.2563	57
chr1	6307933	6307973	chr1.6000001-7000000.2570	90
chr1	6307992	6308019	chr1.6000001-7000000.2573	54
chr1	6308600	6308678	chr1.6000001-7000000.2590	174
chr1	6309332	6309352	chr1.6000001-7000000.2603	37
chr1	6322071	6322093	chr1.6000001-7000000.2718	39
chr1	6328665	6328696	chr1.6000001-7000000.2757	51
chr1	6328788	6328808	chr1.6000001-7000000.2758	23
chr1	6328914	6328935	chr1.6000001-7000000.2765	26
chr1	6328949	6328969	chr1.6000001-7000000.2766	17
chr1	6332885	6332905	chr1.6000001-7000000.2829	78
chr1	6335524	6335547	chr1.6000001-7000000.2873	16
chr1	6344184	6344207	chr1.6000001-7000000.2914	39
chr1	6350432	6350454	chr1.6000001-7000000.2976	16
chr1	6353213	6353246	chr1.6000001-7000000.3019	27
chr1	6354366	6354402	chr1.6000001-7000000.3026	60
chr1	6358050	6358073	chr1.6000001-7000000.3050	40
chr1	6358524	6358546	chr1.6000001-7000000.3055	27
chr1	6359577	6359599	chr1.6000001-7000000.3059	55
chr1	6361050	6361095	chr1.6000001-7000000.3070	182
chr1	6361133	6361170	chr1.6000001-7000000.3072	102
chr1	6361950	6361991	chr1.6000001-7000000.3083	114
chr1	6362041	6362061	chr1.6000001-7000000.3086	38
chr1	6364788	6364828	chr1.6000001-7000000.3128	137
chr1	6365642	6365662	chr1.6000001-7000000.3135	40
chr1	6365688	6365729	chr1.6000001-7000000.3138	110
chr1	6371314	6371348	chr1.6000001-7000000.3281	63
chr1	6385787	6385811	chr1.6000001-7000000.3345	52
chr1	6453331	6453356	chr1.6000001-7000000.3565	48
chr1	6459886	6459907	chr1.6000001-7000000.3603	44
chr1	6493232	6493257	chr1.6000001-7000000.3826	22
chr1	6494253	6494273	chr1.6000001-7000000.3840	31
chr1	6529564	6529585	chr1.6000001-7000000.4097	31
chr1	6529590	6529613	chr1.6000001-7000000.4099	69
chr1	6539696	6539719	chr1.6000001-7000000.4148	28
chr1	6540318	6540346	chr1.6000001-7000000.4157	28
chr1	6540442	6540474	chr1.6000001-7000000.4161	40
chr1	6541721	6541746	chr1.6000001-7000000.4174	45
[truncated: 263,986+ more rows]

## Sheet: 2. Top_500_genes
Supplementary Data 1.2 List of ‘within 10kb’ top 500 ASHCEs-associated genes
Gene ID	Protein ID	ASHCEs with highest phastCons log-odd score
		Chromosome	Start	End	log-odd score
ENSGALG00000020708	ENSGALP00000032507	chr9	17670314	17670763	1766
ENSGALG00000010313	ENSGALP00000016769	chr8	22125779	22126229	1692
ENSGALG00000009796	ENSGALP00000031301	chr3	22841192	22841586	1643
ENSGALG00000001158	ENSGALP00000001741	chr13	10379164	10379567	1530
ENSGALG00000010934	ENSGALP00000017768	chr8	28107155	28107562	1508
ENSGALG00000019135	ENSGALP00000029592	chr1	139227322	139227669	1455
ENSGALG00000016642	ENSGALP00000026816	chr3	109503472	109503896	1433
ENSGALG00000011413	ENSGALP00000018598	chr8	27497223	27497558	1377
ENSGALG00000011630	ENSGALP00000032359	chr7	27330205	27330564	1345
ENSGALG00000010109	ENSGALP00000032530	chr8	21289047	21289387	1324
ENSGALG00000011251	ENSGALP00000018335	chr2	34696747	34697132	1299
ENSGALG00000009948	ENSGALP00000016156	chr4	32009153	32009525	1239
ENSGALG00000013679	ENSGALP00000022200	chr2	93955354	93955692	1238
ENSGALG00000007727	ENSGALP00000012514	chr12	16105875	16106164	1220
ENSGALG00000006252	ENSGALP00000032692	chr8	16446349	16446676	1219
ENSGALG00000015903	ENSGALP00000025581	chr3	83497250	83497599	1189
ENSGALG00000016077	ENSGALP00000025859	chr2	135574808	135575133	1183
ENSGALG00000010938	ENSGALP00000017779	chr2	31000904	31001243	1180
ENSGALG00000010848	ENSGALP00000017609	chr5	47538782	47539089	1174
ENSGALG00000010679	ENSGALP00000036828	chr5	46328682	46328985	1170
ENSGALG00000005621	ENSGALP00000009006	chr13	13289227	13289501	1167
ENSGALG00000002422	ENSGALP00000003803	chr14	13953687	13954011	1159
ENSGALG00000022896	ENSGALP00000036193	chr2	88364401	88364723	1153
ENSGALG00000008871	ENSGALP00000014395	chr8	18117071	18117413	1150
ENSGALG00000007928	ENSGALP00000012858	chr2	17868864	17869134	1148
ENSGALG00000005243	ENSGALP00000039533	chr6	17256934	17257251	1146
ENSGALG00000012327	ENSGALP00000036647	chr2	50704827	50705127	1142
ENSGALG00000002203	ENSGALP00000003444	chr13	3002448	3002772	1136
ENSGALG00000007061	ENSGALP00000037769	chr2	12746876	12747162	1136
ENSGALG00000002925	ENSGALP00000004621	chr10	4295204	4295504	1118
ENSGALG00000001153	ENSGALP00000001729	chr19	1654633	1654960	1118
ENSGALG00000011174	ENSGALP00000018195	chr3	42616643	42616941	1101
ENSGALG00000009569	ENSGALP00000015569	chr7	19602017	19602363	1093
ENSGALG00000003136	ENSGALP00000004949	chr7	3733090	3733411	1093
ENSGALG00000023197	ENSGALP00000037219	chr8	28041137	28041410	1090
ENSGALG00000023292	ENSGALP00000037519	chr8	22999814	23000151	1078
ENSGALG00000004542	ENSGALP00000007220	chr20	5725265	5725534	1075
ENSGALG00000015009	ENSGALP00000024158	chr4	81526213	81526466	1068
ENSGALG00000005125	ENSGALP00000008218	chr20	7708275	7708600	1067
ENSGALG00000023151	ENSGALP00000037092	chr2	30048404	30048704	1066
ENSGALG00000010503	ENSGALP00000017087	chr8	23796031	23796318	1061
ENSGALG00000011122	ENSGALP00000018106	chr7	22951549	22951788	1054
ENSGALG00000009788	ENSGALP00000015907	chr3	22350353	22350640	1052
ENSGALG00000010924	ENSGALP00000017748	chr8	28005469	28005804	1052
ENSGALG00000007172	ENSGALP00000011600	chr12	12684341	12684629	1031
ENSGALG00000001560	ENSGALP00000040019	chr22	2038692	2038961	1031
ENSGALG00000016906	ENSGALP00000027276	chr1	156887829	156888116	1030
ENSGALG00000014783	ENSGALP00000023810	chr3	61149915	61150246	1028
ENSGALG00000010721	ENSGALP00000037384	chr8	25701104	25701390	1027
ENSGALG00000010812	ENSGALP00000017561	chr3	38645661	38646052	1021
ENSGALG00000009998	ENSGALP00000016225	chr5	37998929	37999215	1018
ENSGALG00000015196	ENSGALP00000024470	chr2	110132318	110132569	1015
ENSGALG00000009799	ENSGALP00000015923	chr5	33648952	33649222	1013
ENSGALG00000008601	ENSGALP00000013991	chr9	17222527	17222839	1013
ENSGALG00000011137	ENSGALP00000018139	chr2	33397475	33397753	1011
ENSGALG00000000667	ENSGALP00000000940	chr23	942232	942512	1010
ENSGALG00000006811	ENSGALP00000011000	chr9	13230050	13230342	999
ENSGALG00000023460	ENSGALP00000038023	chr2	5982939	5983210	996
ENSGALG00000007284	ENSGALP00000032758	chr12	13717819	13718054	988
ENSGALG00000016123	ENSGALP00000025927	chr2	140388642	140388945	987
ENSGALG00000015791	ENSGALP00000025418	chr3	79091418	79091693	986
ENSGALG00000016217	ENSGALP00000026095	chr1	114405240	114405473	985
ENSGALG00000015209	ENSGALP00000024495	chrZ	43617145	43617408	982
ENSGALG00000018934	ENSGALP00000035213	chrUn_random	22661840	22662140	981
ENSGALG00000014661	ENSGALP00000023585	chrZ	57028038	57028281	981
ENSGALG00000015713	ENSGALP00000025294	chr4	87023247	87023503	980
ENSGALG00000001251	ENSGALP00000001897	chr23	2805520	2805823	975
ENSGALG00000007079	ENSGALP00000011455	chr17	3504777	3505064	968
ENSGALG00000004455	ENSGALP00000007080	chr3	2184226	2184458	966
ENSGALG00000004449	ENSGALP00000007068	chr14	3932796	3933097	961
ENSGALG00000012682	ENSGALP00000036522	chr2	60845093	60845361	961
ENSGALG00000000972	ENSGALP00000001434	chr17	10554360	10554611	956
ENSGALG00000006158	ENSGALP00000030643	chr2	5675597	5675857	956
ENSGALG00000015466	ENSGALP00000024893	chr3	73666643	73666926	955
ENSGALG00000020029	ENSGALP00000031233	chr3	36390793	36391029	950
ENSGALG00000015512	ENSGALP00000024965	chr2	118613478	118613736	948
ENSGALG00000010935	ENSGALP00000017773	chr1	41795332	41795587	947
ENSGALG00000019092	ENSGALP00000029491	chr1	174019172	174019471	942
ENSGALG00000016624	ENSGALP00000008425	chr3	108540982	108541298	940
ENSGALG00000010646	ENSGALP00000017299	chr4	41030638	41030894	940
ENSGALG00000012421	ENSGALP00000037032	chr7	34594449	34594683	937
ENSGALG00000023012	ENSGALP00000036619	chr1	67757321	67757590	936
ENSGALG00000007268	ENSGALP00000035457	chr12	13462239	13462453	935
ENSGALG00000015553	ENSGALP00000025029	chr2	119776056	119776304	933
ENSGALG00000000917	ENSGALP00000040476	chr13	1189455	1189745	932
ENSGALG00000003675	ENSGALP00000005814	chr14	2089775	2090030	930
ENSGALG00000007989	ENSGALP00000012954	chr20	13468106	13468334	928
ENSGALG00000007129	ENSGALP00000011537	chr10	19601111	19601393	924
ENSGALG00000023116	ENSGALP00000036976	chr1	53933561	53933807	923
ENSGALG00000020661	ENSGALP00000032423	chr6	30741418	30741669	919
ENSGALG00000003574	ENSGALP00000005649	chr11	3626172	3626478	914
ENSGALG00000003324	ENSGALP00000005255	chr8	5017899	5018162	907
ENSGALG00000007038	ENSGALP00000011381	chr17	3715537	3715751	902
ENSGALG00000015254	ENSGALP00000024567	chr2	113073993	113074285	900
ENSGALG00000004506	ENSGALP00000007166	chr11	9187451	9187705	898
ENSGALG00000013204	ENSGALP00000036617	chr1	68187494	68187761	893
ENSGALG00000012680	ENSGALP00000020660	chr2	60620804	60621055	893
ENSGALG00000008179	ENSGALP00000013294	chr6	24973488	24973727	891
ENSGALG00000008887	ENSGALP00000014428	chrZ	3799344	3799589	890
ENSGALG00000004231	ENSGALP00000039657	chr23	5956381	5956604	887
ENSGALG00000023713	ENSGALP00000038857	chr20	8573665	8573891	886
ENSGALG00000022818	ENSGALP00000035935	chr2	118743715	118743956	883
ENSGALG00000023939	ENSGALP00000039502	chr19	3841622	3841850	878
ENSGALG00000009838	ENSGALP00000015978	chr5	34542380	34542655	878
ENSGALG00000016896	ENSGALP00000027258	chr1	150473851	150474122	876
ENSGALG00000003699	ENSGALP00000028428	chr13	10871997	10872238	875
ENSGALG00000010713	ENSGALP00000017409	chr3	36420125	36420419	875
ENSGALG00000002043	ENSGALP00000003172	chr9	2351241	2351485	875
ENSGALG00000004484	ENSGALP00000007130	chr4	1100448	1100687	873
ENSGALG00000008482	ENSGALP00000013809	chr4	15701668	15701889	873
ENSGALG00000004379	ENSGALP00000006973	chr15	5766536	5766754	872
ENSGALG00000009984	ENSGALP00000037542	chr3	26778456	26778763	871
ENSGALG00000014186	ENSGALP00000022900	chr1	71005115	71005380	866
ENSGALG00000003486	ENSGALP00000005504	chr13	10605156	10605374	865
ENSGALG00000021866	ENSGALP00000034681	chr12	9538066	9538316	864
ENSGALG00000020381	ENSGALP00000031871	chr5	51803064	51803289	864
ENSGALG00000007636	ENSGALP00000012342	chr20	11522935	11523154	862
ENSGALG00000015450	ENSGALP00000024868	chr2	116813103	116813328	861
ENSGALG00000016190	ENSGALP00000026050	chr2	150977558	150977829	861
ENSGALG00000007769	ENSGALP00000012591	chr12	16496114	16496379	858
ENSGALG00000006399	ENSGALP00000010316	chr10	13914671	13914919	856
ENSGALG00000010841	ENSGALP00000017601	chr8	26573173	26573396	849
ENSGALG00000007248	ENSGALP00000011716	chr10	19813955	19814208	847
ENSGALG00000019261	ENSGALP00000022941	chr1	72063790	72064111	845
ENSGALG00000019198	ENSGALP00000029750	chr1	102301339	102301636	843
ENSGALG00000005265	ENSGALP00000008437	chr5	8170688	8170904	840
ENSGALG00000003110	ENSGALP00000004901	chr18	6169602	6169821	839
ENSGALG00000012241	ENSGALP00000019963	chr5	60216295	60216523	839
ENSGALG00000009158	ENSGALP00000014905	chr3	13332604	13332845	838
ENSGALG00000017388	ENSGALP00000036745	chr5	51017907	51018146	836
ENSGALG00000005509	ENSGALP00000038311	chr8	13417359	13417674	833
ENSGALG00000013462	ENSGALP00000021905	chr2	91648320	91648573	832
ENSGALG00000014404	ENSGALP00000023225	chr4	77105115	77105349	831
ENSGALG00000011591	ENSGALP00000032369	chr7	26771619	26771888	830
ENSGALG00000016933	ENSGALP00000027322	chr1	161105539	161105788	829
ENSGALG00000004829	ENSGALP00000007703	chr12	4086525	4086759	828
ENSGALG00000001415	ENSGALP00000039245	chr15	193572	193791	827
ENSGALG00000004625	ENSGALP00000007355	chr15	6189075	6189338	827
ENSGALG00000006542	ENSGALP00000010556	chr2	9440554	9440805	827
ENSGALG00000023784	ENSGALP00000039051	chr15	1948768	1948996	826
ENSGALG00000004990	ENSGALP00000007981	chr6	15004207	15004437	826
ENSGALG00000006708	ENSGALP00000010837	chr13	14483099	14483296	824
ENSGALG00000015152	ENSGALP00000024403	chr1	86621591	86621851	823
ENSGALG00000014426	ENSGALP00000034376	chr1	79922838	79923062	822
ENSGALG00000000733	ENSGALP00000001044	chr1	198125463	198125649	821
ENSGALG00000015172	ENSGALP00000024440	chr1	86707228	86707468	821
ENSGALG00000020003	ENSGALP00000018870	chr3	47126882	47127085	821
ENSGALG00000012105	ENSGALP00000019744	chr5	58166243	58166448	821
ENSGALG00000023345	ENSGALP00000037659	chr15	8671621	8671867	820
ENSGALG00000015596	ENSGALP00000025101	chr3	77829646	77829874	820
ENSGALG00000008880	ENSGALP00000014415	chr6	28235528	28235774	820
ENSGALG00000010792	ENSGALP00000017530	chr2	28014512	28014771	815
ENSGALG00000005405	ENSGALP00000008666	chr19	8150786	8151010	813
ENSGALG00000005992	ENSGALP00000009623	chr10	12740950	12741188	811
ENSGALG00000006971	ENSGALP00000011278	chr17	5173079	5173307	811
ENSGALG00000022588	ENSGALP00000035388	chrUn_random	3787542	3787744	811
ENSGALG00000022369	ENSGALP00000035179	chrUn_random	24204499	24204727	809
ENSGALG00000002991	ENSGALP00000004725	chr6	9408950	9409195	808
ENSGALG00000007892	ENSGALP00000012801	chr2	17618541	17618742	807
ENSGALG00000023729	ENSGALP00000038893	chr5	11071109	11071318	807
ENSGALG00000008461	ENSGALP00000013774	chr1	11484880	11485101	805
ENSGALG00000007177	ENSGALP00000011605	chr12	13255326	13255604	800
ENSGALG00000003032	ENSGALP00000004788	chr6	9636138	9636379	800
ENSGALG00000016312	ENSGALP00000026266	chr1	121351506	121351732	799
ENSGALG00000002985	ENSGALP00000004714	chr18	5092343	5092543	798
ENSGALG00000006228	ENSGALP00000010053	chr7	6920592	6920856	798
ENSGALG00000022323	ENSGALP00000035127	chrUn_random	27769433	27769633	797
ENSGALG00000006270	ENSGALP00000010120	chr14	7021631	7021853	796
ENSGALG00000012566	ENSGALP00000020491	chr1	55215951	55216178	796
ENSGALG00000013867	ENSGALP00000022449	chr2	99325761	99326027	796
ENSGALG00000009435	ENSGALP00000038111	chr1	28171557	28171774	794
ENSGALG00000010114	ENSGALP00000037011	chr5	39111857	39112061	794
ENSGALG00000004288	ENSGALP00000006811	chr7	6324018	6324217	794
ENSGALG00000014233	ENSGALP00000022972	chr1	72707649	72707919	791
ENSGALG00000008564	ENSGALP00000013934	chr2	19042091	19042312	788
ENSGALG00000016161	ENSGALP00000025993	chr2	152800208	152800430	787
ENSGALG00000008497	ENSGALP00000015772	chr1	32787373	32787586	786
ENSGALG00000001573	ENSGALP00000034476	chr19	3269666	3269903	786
ENSGALG00000013102	ENSGALP00000021359	chr2	83361340	83361548	786
ENSGALG00000016547	ENSGALP00000026648	chr1	124867056	124867272	785
ENSGALG00000005304	ENSGALP00000008491	chr19	7924729	7924968	785
ENSGALG00000000535	ENSGALP00000000738	chr21	218248	218480	784
ENSGALG00000008854	ENSGALP00000014369	chr8	17530987	17531254	784
ENSGALG00000013100	ENSGALP00000036287	chr2	83157301	83157493	783
ENSGALG00000001843	ENSGALP00000002848	chrZ	1586149	1586337	783
ENSGALG00000011120	ENSGALP00000018095	chr7	22779666	22779866	782
ENSGALG00000007037	ENSGALP00000032046	chr5	17768032	17768280	781
ENSGALG00000004875	ENSGALP00000033283	chr14	4832660	4832851	780
ENSGALG00000015453	ENSGALP00000024871	chr1	95130560	95130816	778
ENSGALG00000011103	ENSGALP00000036764	chr5	48989928	48990148	778
ENSGALG00000008559	ENSGALP00000013926	chr4	16543882	16544103	775
ENSGALG00000007141	ENSGALP00000011551	chr10	19672121	19672344	772
ENSGALG00000006296	ENSGALP00000010157	chr1	108870085	108870364	772
ENSGALG00000009514	ENSGALP00000015476	chr1	30492278	30492510	772
ENSGALG00000023001	ENSGALP00000036595	chr5	56400535	56400735	771
ENSGALG00000009236	ENSGALP00000015016	chr7	16881971	16882181	769
ENSGALG00000011878	ENSGALP00000019357	chr1	51275752	51275941	768
ENSGALG00000011475	ENSGALP00000018686	chr7	24908802	24909036	760
ENSGALG00000016921	ENSGALP00000027305	chr1	159102502	159102716	759
ENSGALG00000001229	ENSGALP00000001862	chr21	1683028	1683238	759
ENSGALG00000016294	ENSGALP00000026228	chr3	90291948	90292207	759
ENSGALG00000010246	ENSGALP00000016641	chr1	39925016	39925231	757
ENSGALG00000002778	ENSGALP00000004378	chr26	4164141	4164368	757
ENSGALG00000010529	ENSGALP00000017123	chr4	39235136	39235345	757
ENSGALG00000023856	ENSGALP00000039242	chr27	4252609	4252826	756
ENSGALG00000012424	ENSGALP00000032260	chr7	34742494	34742712	754
ENSGALG00000009027	ENSGALP00000014672	chr8	20134507	20134770	752
ENSGALG00000007143	ENSGALP00000011554	chr15	9527457	9527665	751
ENSGALG00000004436	ENSGALP00000007048	chr14	3923528	3923748	750
ENSGALG00000016056	ENSGALP00000035817	chr2	134637084	134637256	750
ENSGALG00000016107	ENSGALP00000025901	chr2	137885487	137885748	750
ENSGALG00000002144	ENSGALP00000003357	chr23	4376191	4376386	750
ENSGALG00000000816	ENSGALP00000001187	chr26	2275730	2275927	750
ENSGALG00000004980	ENSGALP00000007968	chr6	14490022	14490224	750
ENSGALG00000012303	ENSGALP00000036653	chr2	49786016	49786292	749
ENSGALG00000014218	ENSGALP00000022952	chr1	72136237	72136447	748
ENSGALG00000003582	ENSGALP00000005658	chrZ	10577120	10577397	748
ENSGALG00000023051	ENSGALP00000036738	chr5	51775101	51775319	747
ENSGALG00000011744	ENSGALP00000019155	chr7	29395172	29395353	746
ENSGALG00000012123	ENSGALP00000039329	chr5	5257079	5257268	745
ENSGALG00000013959	ENSGALP00000034982	chrUn_random	38309159	38309346	745
ENSGALG00000013941	ENSGALP00000022555	chr3	57230207	57230401	744
ENSGALG00000010688	ENSGALP00000017365	chrZ	42778660	42778865	742
ENSGALG00000016243	ENSGALP00000026146	chr2	147411353	147411566	740
ENSGALG00000015220	ENSGALP00000024518	chr2	110920619	110920824	739
ENSGALG00000020423	ENSGALP00000031938	chr5	39024486	39024737	739
ENSGALG00000016767	ENSGALP00000027020	chr1	136839890	136840166	737
ENSGALG00000005285	ENSGALP00000008461	chr19	7559703	7559929	736
ENSGALG00000014398	ENSGALP00000023218	chr4	76694042	76694277	736
ENSGALG00000020630	ENSGALP00000032350	chr8	27130636	27130867	736
ENSGALG00000011809	ENSGALP00000019247	chr1	50461448	50461697	734
ENSGALG00000022978	ENSGALP00000036464	chr3	70823794	70824026	733
ENSGALG00000011284	ENSGALP00000018388	chr8	29745731	29745948	732
ENSGALG00000009480	ENSGALP00000015416	chr1	28988210	28988413	731
ENSGALG00000004368	ENSGALP00000006958	chr14	3412969	3413198	730
ENSGALG00000017062	ENSGALP00000027505	chr1	177561805	177562027	729
ENSGALG00000020899	ENSGALP00000032887	chr6	17623106	17623325	729
ENSGALG00000016138	ENSGALP00000025946	chr1	111812303	111812559	728
ENSGALG00000003903	ENSGALP00000006193	chr18	7287940	7288134	728
ENSGALG00000013862	ENSGALP00000022444	chr3	56623148	56623358	728
ENSGALG00000005479	ENSGALP00000008788	chr8	13142590	13142846	728
ENSGALG00000016444	ENSGALP00000036115	chr3	99670538	99670759	726
ENSGALG00000017014	ENSGALP00000027429	chr1	174125747	174125986	725
ENSGALG00000007125	ENSGALP00000037731	chr2	13435154	13435388	725
ENSGALG00000014776	ENSGALP00000023798	chr1	81914497	81914740	723
ENSGALG00000005409	ENSGALP00000008672	chr19	8337720	8337925	722
ENSGALG00000003114	ENSGALP00000004907	chr18	6197753	6198022	721
ENSGALG00000006349	ENSGALP00000010250	chr13	15718150	15718327	720
ENSGALG00000008555	ENSGALP00000038289	chr6	27302076	27302308	720
ENSGALG00000021047	ENSGALP00000011627	chr8	5158399	5158631	720
ENSGALG00000007745	ENSGALP00000012543	chr12	16427245	16427440	719
ENSGALG00000012816	ENSGALP00000020879	chr2	67445382	67445595	719
ENSGALG00000011698	ENSGALP00000019098	chr5	54765794	54766040	719
ENSGALG00000011893	ENSGALP00000019383	chr5	56790143	56790344	719
ENSGALG00000007371	ENSGALP00000011908	chr10	20010722	20010913	718
ENSGALG00000016365	ENSGALP00000026348	chr3	94972718	94973000	718
ENSGALG00000005467	ENSGALP00000008766	chr11	17440087	17440302	716
ENSGALG00000014375	ENSGALP00000023180	chr10	8664647	8664833	715
ENSGALG00000005415	ENSGALP00000008684	chr5	8752750	8752972	715
ENSGALG00000005410	ENSGALP00000008673	chr12	8148991	8149200	714
ENSGALG00000004225	ENSGALP00000006714	chr15	5524026	5524202	713
ENSGALG00000008246	ENSGALP00000013409	chr15	12511335	12511513	711
ENSGALG00000007057	ENSGALP00000011418	chr10	18981007	18981212	710
ENSGALG00000003140	ENSGALP00000004954	chr15	4867890	4868131	709
ENSGALG00000012635	ENSGALP00000020594	chr1	55421494	55421705	709
ENSGALG00000012647	ENSGALP00000020611	chr1	55795193	55795358	708
ENSGALG00000007483	ENSGALP00000035449	chr12	14843669	14843859	707
ENSGALG00000006886	ENSGALP00000011141	chr4	8349605	8349797	707
ENSGALG00000011705	ENSGALP00000019108	chr5	55295388	55295576	706
ENSGALG00000003618	ENSGALP00000033651	chr14	1654070	1654290	705
ENSGALG00000022935	ENSGALP00000036331	chr4	89244535	89244744	705
ENSGALG00000010340	ENSGALP00000036915	chr5	40759456	40759657	705
ENSGALG00000016744	ENSGALP00000026976	chr1	135425745	135425958	704
ENSGALG00000011116	ENSGALP00000018087	chr5	49125587	49125803	704
ENSGALG00000009344	ENSGALP00000015199	chr7	18652266	18652513	702
ENSGALG00000003980	ENSGALP00000006331	chr7	5143687	5143929	701
ENSGALG00000015015	ENSGALP00000024170	chr4	81858337	81858545	700
ENSGALG00000003835	ENSGALP00000038523	chr15	5396971	5397233	699
ENSGALG00000016203	ENSGALP00000026072	chr2	148779332	148779516	699
ENSGALG00000023793	ENSGALP00000039064	chr15	1560466	1560626	698
ENSGALG00000003645	ENSGALP00000005769	chr15	5223427	5223647	697
ENSGALG00000005347	ENSGALP00000008559	chr11	15200663	15200924	695
ENSGALG00000005377	ENSGALP00000008618	chr11	15735415	15735638	695
ENSGALG00000015106	ENSGALP00000024327	chr2	106665552	106665816	695
ENSGALG00000010541	ENSGALP00000017138	chr3	32858516	32858698	695
ENSGALG00000007218	ENSGALP00000011671	chr9	14399772	14399996	695
ENSGALG00000007408	ENSGALP00000011969	chr2	15460295	15460546	694
ENSGALG00000004612	ENSGALP00000007330	chr21	5801139	5801387	694
ENSGALG00000007866	ENSGALP00000012750	chr3	1841708	1841909	694
ENSGALG00000008516	ENSGALP00000013854	chr7	13439141	13439347	694
ENSGALG00000023635	ENSGALP00000038581	chr11	10798987	10799179	693
ENSGALG00000006656	ENSGALP00000010751	chr1	7286281	7286531	692
ENSGALG00000012973	ENSGALP00000021137	chr3	50930772	50930964	692
ENSGALG00000011439	ENSGALP00000018631	chr2	39341851	39342077	690
ENSGALG00000002661	ENSGALP00000004182	chr19	5163793	5163991	689
ENSGALG00000000296	ENSGALP00000000387	chr5	29514280	29514488	689
ENSGALG00000016927	ENSGALP00000027313	chr1	160182571	160182758	687
ENSGALG00000022851	ENSGALP00000036029	chr2	106978953	106979174	686
ENSGALG00000009723	ENSGALP00000037128	chr5	32790687	32790950	685
ENSGALG00000015822	ENSGALP00000025465	chr1	107490231	107490428	682
ENSGALG00000008049	ENSGALP00000013046	chr6	24735004	24735195	682
ENSGALG00000015679	ENSGALP00000025247	chr1	101536447	101536657	681
ENSGALG00000022813	ENSGALP00000035915	chr1	113036241	113036420	681
ENSGALG00000009230	ENSGALP00000015005	chr4	21048948	21049158	681
ENSGALG00000008465	ENSGALP00000013781	chr6	26578270	26578449	680
ENSGALG00000012944	ENSGALP00000021082	chr1	61600876	61601144	679
ENSGALG00000015087	ENSGALP00000024292	chr1	85385565	85385742	679
ENSGALG00000012115	ENSGALP00000019761	chr5	5516754	5516932	679
ENSGALG00000012109	ENSGALP00000039285	chr5	5578160	5578383	679
ENSGALG00000013095	ENSGALP00000021349	chr1	65312817	65313016	678
ENSGALG00000010794	ENSGALP00000017534	chr2	28081277	28081490	678
ENSGALG00000006113	ENSGALP00000009853	chr8	15676329	15676482	677
ENSGALG00000017280	ENSGALP00000027881	chr1	75907034	75907245	676
ENSGALG00000014991	ENSGALP00000024133	chr3	67466439	67466677	676
ENSGALG00000015705	ENSGALP00000025281	chr4	86250866	86251048	676
ENSGALG00000007719	ENSGALP00000012500	chr5	19220147	19220329	676
ENSGALG00000010772	ENSGALP00000015243	chr3	37398782	37398958	675
ENSGALG00000016872	ENSGALP00000027209	chr1	148349793	148349998	674
ENSGALG00000017132	ENSGALP00000027623	chr1	183041688	183041909	674
ENSGALG00000005689	ENSGALP00000039373	chr6	18178735	18178941	674
ENSGALG00000023474	ENSGALP00000038060	chr6	31450958	31451184	674
ENSGALG00000006726	ENSGALP00000010868	chr1	4354342	4354496	673
ENSGALG00000015186	ENSGALP00000035998	chr2	109784504	109784677	673
ENSGALG00000020609	ENSGALP00000032316	chr8	28833528	28833717	673
ENSGALG00000015795	ENSGALP00000025424	chr1	106575619	106575845	672
ENSGALG00000001554	ENSGALP00000002359	chr15	596015	596257	669
ENSGALG00000012843	ENSGALP00000020915	chr2	68277465	68277698	669
ENSGALG00000008408	ENSGALP00000013681	chr4	14394222	14394430	669
ENSGALG00000012346	ENSGALP00000020143	chr2	51555726	51555882	666
ENSGALG00000001084	ENSGALP00000040391	chr28	1845116	1845277	666
ENSGALG00000013034	ENSGALP00000021247	chr1	63902685	63902853	665
ENSGALG00000015833	ENSGALP00000025482	chr3	79716393	79716580	665
ENSGALG00000006231	ENSGALP00000010058	chr5	13495617	13495819	665
ENSGALG00000016332	ENSGALP00000036168	chr3	91400221	91400528	663
ENSGALG00000011837	ENSGALP00000019293	chr4	55157814	55158026	663
ENSGALG00000017214	ENSGALP00000027770	chr1	189996543	189996726	662
ENSGALG00000022130	ENSGALP00000034904	chrUn_random	46289927	46290153	662
ENSGALG00000005351	ENSGALP00000008574	chrZ	74006666	74006899	662
ENSGALG00000003677	ENSGALP00000005817	chr17	7106102	7106302	661
ENSGALG00000007900	ENSGALP00000012810	chr2	17662396	17662566	661
ENSGALG00000005396	ENSGALP00000030667	chr2	2407483	2407661	661
ENSGALG00000006839	ENSGALP00000011053	chr4	5852528	5852760	661
ENSGALG00000007552	ENSGALP00000012199	chr7	8854959	8855160	661
ENSGALG00000003410	ENSGALP00000005383	chr15	5102168	5102341	660
ENSGALG00000003750	ENSGALP00000005944	chr20	4882799	4883008	659
ENSGALG00000015241	ENSGALP00000024548	chr2	111738042	111738228	659
ENSGALG00000020707	ENSGALP00000032506	chr9	18009834	18010047	658
ENSGALG00000016245	ENSGALP00000035864	chr1	116104906	116105073	657
ENSGALG00000005057	ENSGALP00000008095	chr6	16378981	16379226	657
ENSGALG00000004472	ENSGALP00000007108	chr8	7045593	7045760	657
ENSGALG00000003500	ENSGALP00000005527	chr17	7388822	7388974	656
ENSGALG00000009781	ENSGALP00000001117	chr6	35099009	35099190	656
ENSGALG00000019300	ENSGALP00000020785	chr1	57181659	57181917	655
ENSGALG00000015927	ENSGALP00000030204	chr2	130248623	130248795	655
ENSGALG00000008856	ENSGALP00000014371	chr4	16814156	16814371	655
ENSGALG00000006104	ENSGALP00000009840	chr10	13317654	13317851	653
ENSGALG00000006819	ENSGALP00000011010	chr10	15567679	15567836	653
ENSGALG00000023408	ENSGALP00000037872	chr17	10710230	10710429	653
ENSGALG00000014071	ENSGALP00000022744	chr1	69946264	69946456	651
ENSGALG00000016293	ENSGALP00000026226	chr3	90211491	90211710	651
ENSGALG00000003776	ENSGALP00000005982	chr17	6841464	6841643	650
ENSGALG00000010043	ENSGALP00000016302	chr3	28816435	28816612	650
ENSGALG00000002853	ENSGALP00000004488	chr11	1966373	1966552	648
ENSGALG00000009698	ENSGALP00000015771	chr1	32732401	32732564	648
ENSGALG00000006987	ENSGALP00000011304	chr17	4783939	4784157	648
ENSGALG00000014389	ENSGALP00000023206	chr4	76084142	76084340	648
ENSGALG00000011110	ENSGALP00000018078	chr7	22718993	22719183	648
ENSGALG00000017019	ENSGALP00000027438	chr1	174425287	174425484	646
ENSGALG00000016462	ENSGALP00000036097	chr3	102126197	102126379	646
ENSGALG00000023293	ENSGALP00000037520	chr8	22705618	22705811	646
ENSGALG00000000003	ENSGALP00000000002	chr1	21558126	21558314	645
ENSGALG00000015896	ENSGALP00000025571	chr2	128573979	128574202	645
ENSGALG00000021593	ENSGALP00000034328	chr23	5759057	5759222	645
ENSGALG00000006582	ENSGALP00000010617	chr24	3319231	3319406	644
ENSGALG00000006074	ENSGALP00000009790	chr5	12253706	12253937	644
ENSGALG00000006560	ENSGALP00000010577	chr1	9534942	9535170	643
ENSGALG00000011696	ENSGALP00000019094	chr5	54697931	54698138	642
ENSGALG00000013710	ENSGALP00000022252	chr3	53666958	53667132	641
ENSGALG00000009173	ENSGALP00000014927	chr6	30229287	30229506	640
ENSGALG00000002208	ENSGALP00000003452	chr13	2874841	2875009	639
ENSGALG00000011872	ENSGALP00000019340	chr1	51139222	51139406	639
ENSGALG00000002451	ENSGALP00000003855	chr8	2770027	2770235	639
ENSGALG00000022086	ENSGALP00000034860	chrUn_random	50749783	50749969	639
ENSGALG00000019280	ENSGALP00000009582	chr1	65518993	65519187	638
ENSGALG00000010024	ENSGALP00000016261	chr3	28378465	28378651	638
ENSGALG00000005252	ENSGALP00000008422	chr8	12522616	12522833	638
ENSGALG00000020704	ENSGALP00000032502	chrUn_random	25013466	25013660	638
ENSGALG00000019047	ENSGALP00000029415	chr1	193093895	193094089	637
ENSGALG00000023920	ENSGALP00000023190	chr13	14486318	14486461	637
ENSGALG00000001157	ENSGALP00000001738	chr17	9781441	9781625	637
ENSGALG00000009748	ENSGALP00000015846	chr2	24625740	24625912	637
ENSGALG00000006555	ENSGALP00000010570	chr5	14866830	14867001	637
ENSGALG00000023609	ENSGALP00000038497	chr18	2601635	2601801	636
ENSGALG00000006880	ENSGALP00000011131	chr18	9232312	9232468	636
ENSGALG00000012412	ENSGALP00000020258	chr3	50583068	50583295	636
ENSGALG00000006356	ENSGALP00000010260	chr1	2979525	2979689	634
ENSGALG00000000276	ENSGALP00000000364	chrZ	47103694	47103927	634
ENSGALG00000022976	ENSGALP00000036456	chr2	64636007	64636169	633
ENSGALG00000016774	ENSGALP00000035797	chr1	137462846	137463028	632
ENSGALG00000011131	ENSGALP00000032485	chr7	23034915	23035136	632
ENSGALG00000012511	ENSGALP00000036967	chr7	36956893	36957057	632
ENSGALG00000022569	ENSGALP00000035369	chrUn_random	6501101	6501325	632
ENSGALG00000012911	ENSGALP00000021026	chr1	60786879	60787125	631
ENSGALG00000013143	ENSGALP00000036646	chr1	67207483	67207680	631
ENSGALG00000019447	ENSGALP00000030200	chr2	131182168	131182401	631
ENSGALG00000008135	ENSGALP00000013186	chr7	11877828	11878069	631
ENSGALG00000001867	ENSGALP00000038852	chrZ	1508100	1508290	631
ENSGALG00000016295	ENSGALP00000026230	chr3	90363787	90364003	630
ENSGALG00000010870	ENSGALP00000037247	chr8	27148677	27148848	630
ENSGALG00000004297	ENSGALP00000006832	chr12	2864054	2864253	629
ENSGALG00000009964	ENSGALP00000016178	chr1	37310765	37310988	629
ENSGALG00000008954	ENSGALP00000014547	chr2	20741457	20741630	629
ENSGALG00000001988	ENSGALP00000003091	chr15	1004088	1004286	628
ENSGALG00000016176	ENSGALP00000026022	chr3	86051816	86052016	628
ENSGALG00000020369	ENSGALP00000031851	chr5	53875474	53875642	628
ENSGALG00000016226	ENSGALP00000026115	chr1	115486750	115486970	627
ENSGALG00000010847	ENSGALP00000017608	chr4	45942567	45942764	627
ENSGALG00000009352	ENSGALP00000015213	chr5	28770725	28770908	627
ENSGALG00000005969	ENSGALP00000009584	chr6	18986506	18986693	627
ENSGALG00000005716	ENSGALP00000009156	chr5	10043979	10044193	626
ENSGALG00000012917	ENSGALP00000030382	chr2	70497117	70497333	625
ENSGALG00000005017	ENSGALP00000008020	chr6	16020477	16020700	625
ENSGALG00000004208	ENSGALP00000006683	chrUn_random	28876188	28876431	625
ENSGALG00000002830	ENSGALP00000004459	chr26	4232886	4233049	624
ENSGALG00000007255	ENSGALP00000011732	chr4	10791084	10791330	624
ENSGALG00000013071	ENSGALP00000021314	chr1	64528478	64528705	623
ENSGALG00000014747	ENSGALP00000023734	chrZ	19702162	19702423	623
ENSGALG00000005535	ENSGALP00000008866	chr13	13240045	13240212	622
ENSGALG00000019646	ENSGALP00000030556	chr2	30206619	30206783	622
ENSGALG00000013098	ENSGALP00000021353	chr1	65441905	65442062	620
ENSGALG00000016704	ENSGALP00000035905	chr3	111694604	111694800	620
ENSGALG00000018781	ENSGALP00000029018	chrUn_random	43739707	43739918	620
ENSGALG00000012956	ENSGALP00000021103	chr1	61939798	61940000	619
ENSGALG00000015321	ENSGALP00000024682	chr2	114401008	114401240	619
ENSGALG00000023814	ENSGALP00000039121	chr21	3867863	3868022	618
ENSGALG00000011389	ENSGALP00000036699	chr5	52387119	52387270	618
ENSGALG00000012559	ENSGALP00000020480	chr1	54906039	54906271	617
ENSGALG00000002506	ENSGALP00000003942	chr21	3335721	3335927	617
ENSGALG00000005884	ENSGALP00000009443	chr2	4686684	4686846	617
ENSGALG00000018459	ENSGALP00000028548	chrUn_random	22679105	22679256	617
ENSGALG00000017400	ENSGALP00000028035	chr1	35919646	35919886	616
ENSGALG00000014844	ENSGALP00000031103	chr3	63116563	63116770	616
ENSGALG00000012118	ENSGALP00000019765	chr5	58449227	58449427	613
ENSGALG00000007222	ENSGALP00000011675	chr9	14791994	14792168	613
ENSGALG00000016702	ENSGALP00000026904	chr1	134058575	134058797	612
ENSGALG00000012792	ENSGALP00000020844	chr1	58151077	58151260	611
ENSGALG00000016680	ENSGALP00000035916	chr3	111035476	111035664	610
ENSGALG00000019913	ENSGALP00000031040	chr3	80117514	80117721	610
ENSGALG00000023452	ENSGALP00000038008	chr17	9489009	9489187	609
ENSGALG00000012329	ENSGALP00000020121	chr2	50889869	50890054	608
ENSGALG00000011132	ENSGALP00000032479	chr7	23223230	23223405	607
ENSGALG00000010539	ENSGALP00000017135	chr8	24713633	24713841	606
ENSGALG00000010378	ENSGALP00000036900	chr5	41342081	41342312	605
ENSGALG00000008096	ENSGALP00000032551	chr6	24690292	24690456	605
ENSGALG00000011289	ENSGALP00000018396	chr2	37169120	37169296	604
ENSGALG00000015022	ENSGALP00000036526	chr3	68636517	68636762	604
ENSGALG00000005927	ENSGALP00000009521	chr5	10681638	10681825	604
ENSGALG00000016491	ENSGALP00000026550	chr3	105128462	105128625	603
ENSGALG00000011127	ENSGALP00000018116	chr5	50265374	50265595	603
ENSGALG00000012791	ENSGALP00000020843	chr1	57811036	57811260	602
ENSGALG00000010296	ENSGALP00000016732	chr3	32016010	32016171	602
ENSGALG00000008905	ENSGALP00000032462	chr6	28898567	28898737	601
ENSGALG00000014235	ENSGALP00000029875	chr1	72932527	72932763	600
ENSGALG00000011254	ENSGALP00000018340	chr2	35178008	35178169	599
ENSGALG00000010055	ENSGALP00000037454	chr3	29995697	29995938	599
ENSGALG00000020419	ENSGALP00000031928	chr5	40156641	40156818	599
ENSGALG00000011535	ENSGALP00000018785	chr2	41274426	41274626	598
ENSGALG00000009403	ENSGALP00000015299	chr6	31614700	31614889	598
ENSGALG00000010774	ENSGALP00000037354	chr8	25942129	25942278	598
ENSGALG00000007069	ENSGALP00000011434	chr10	19202865	19203044	596
ENSGALG00000006028	ENSGALP00000009690	chr2	5161878	5162057	596
ENSGALG00000015026	ENSGALP00000024187	chr3	68684525	68684722	596
ENSGALG00000003886	ENSGALP00000006172	chr13	11693423	11693612	595
ENSGALG00000021205	ENSGALP00000033506	chr13	15624851	15625057	595
ENSGALG00000012219	ENSGALP00000019928	chr4	60386901	60387086	595
ENSGALG00000004083	ENSGALP00000039864	chr13	12451593	12451753	594
ENSGALG00000001437	ENSGALP00000028426	chr24	2064524	2064703	594
ENSGALG00000007570	ENSGALP00000012227	chr4	11538991	11539162	594
ENSGALG00000007905	ENSGALP00000012817	chr1	15878709	15878915	593
ENSGALG00000013789	ENSGALP00000022349	chr10	12076939	12077106	592
ENSGALG00000008961	ENSGALP00000014565	chr1	24695960	24696095	592
ENSGALG00000012705	ENSGALP00000020714	chr2	62654894	62655085	592
ENSGALG00000001753	ENSGALP00000002688	chr12	890764	890914	591
ENSGALG00000011056	ENSGALP00000017976	chr3	41490161	41490346	591
ENSGALG00000015297	ENSGALP00000024641	chr3	70012935	70013102	591
ENSGALG00000016810	ENSGALP00000027090	chr1	141002685	141002870	590
ENSGALG00000008393	ENSGALP00000013658	chr5	25874264	25874481	590
ENSGALG00000019382	ENSGALP00000014160	chr1	22513639	22513827	589
ENSGALG00000004717	ENSGALP00000007502	chr14	4417815	4417976	589
ENSGALG00000006713	ENSGALP00000039247	chr1	5975487	5975697	589
ENSGALG00000009884	ENSGALP00000016050	chr3	23921813	23921982	589
ENSGALG00000009875	ENSGALP00000016038	chr1	36063016	36063189	588
ENSGALG00000016850	ENSGALP00000027169	chr1	143522737	143522904	587
ENSGALG00000005691	ENSGALP00000032830	chr6	18386007	18386190	587
ENSGALG00000003033	ENSGALP00000004791	chr18	5887698	5887867	586
ENSGALG00000010335	ENSGALP00000005413	chr8	22188597	22188758	586
ENSGALG00000006981	ENSGALP00000011296	chr10	16775938	16776108	585
ENSGALG00000016727	ENSGALP00000026941	chr1	134287267	134287428	585
ENSGALG00000000889	ENSGALP00000001302	chr11	421620	421809	585
ENSGALG00000007509	ENSGALP00000012126	chr20	10918526	10918702	585

## Sheet: 3. Top_100genes_and_statistics
Supplementary Data 1.3 List of ‘within 10kb’ top 100 ASHCEs-associated genes and the lengths (bp) of diffReps differential regions and chromHMM states
GeneID	H3K4me1_HH21_whole_vs_HH16_whole		H3K4me1_HH32_limb_vs_HH21_limb		H3K4me1_HH32_whole_vs_HH16_whole		H3K4me1_HH32_whole_vs_HH21_whole		H3K27ac_HH21_whole_vs_HH16_whole		H3K27ac_HH32_limb_vs_HH21_limb		H3K27ac_HH32_whole_vs_HH16_whole		H3K27ac_HH32_whole_vs_HH21_whole		H3K27me3_HH21_whole_vs_HH16_whole		H3K27me3_HH32_limb_vs_HH21_limb		H3K27me3_HH32_whole_vs_HH16_whole		H3K27me3_HH32_whole_vs_HH21_whole		HH21_H3K4me1_limb_vs_whole		HH21_H3K27ac_limb_vs_whole		HH21_H3K27me3_limb_vs_whole		HH32_H3K4me1_limb_vs_whole		HH32_H3K27ac_limb_vs_whole		HH32_H3K27me3_limb_vs_whole		HH16_whole_state				HH21_limb_state				HH21_whole_state				HH32_limb_state
	Up	Down	Up	Down	Up	Down	Up	Down	Up	Down	Up	Down	Up	Down	Up	Down	Up	Down	Up	Down	Up	Down	Up	Down	Up	Down	Up	Down	Up	Down	Up	Down	Up	Down	Up	Down	E1	E2	E3	E4	E1	E2	E3	E4	E1	E2	E3	E4	E1
ENSGALG00000020708	952	0	0	0	0	0	0	2109	0	1690	731	0	0	5719	0	4857	0	0	5627	0	131	0	131	0	0	0	0	5726	0	0	0	0	731	0	0	0	0	14795	5800	7029	1400	21224	4400	600	0	16400	5995	5229	6429
ENSGALG00000010313	842	0	0	0	0	0	0	0	0	0	3842	898	3977	0	3862	0	0	0	0	0	0	0	0	0	0	296	898	1613	0	0	0	0	2501	3963	0	0	0	64400	4937	5107	0	62507	8737	3200	800	50000	21337	2307	0
ENSGALG00000009796	0	2055	0	0	0	0	263	0	0	0	0	2354	0	0	417	0	201	0	0	0	0	0	0	0	0	2054	2354	3045	0	1031	0	0	0	1632	0	1810	0	66277	32386	6000	2000	81863	16400	4400	1200	79077	21386	3000	2600
ENSGALG00000001158	1707	316	552	0	1518	0	4105	0	0	534	2636	767	4546	2059	3469	175	0	700	0	4803	0	701	0	0	0	522	0	0	3447	355	0	1010	2099	4251	0	454	3659	16800	20722	8600	5459	25522	15200	3600	2459	8722	34000	4600	3059
ENSGALG00000010934	5436	622	2693	554	0	0	1099	2449	2738	1199	38139	7855	5598	3558	4232	2373	0	0	0	1341	0	0	0	0	931	1428	9003	6065	0	275	1066	0	33056	2273	0	1479	0	109180	27600	15000	2200	116980	19400	13200	1600	79343	55637	15200	200
ENSGALG00000019135	0	0	0	731	0	0	0	0	0	0	0	0	0	1220	43	1499	0	3927	0	9224	0	3638	0	0	0	0	0	2788	9113	0	0	0	0	1012	4177	2039	10378	9915	2400	0	10778	9315	2600	0	9778	6200	6715	0	11778
ENSGALG00000016642	0	0	0	0	0	0	0	0	0	0	0	0	0	0	0	0	0	0	0	0	0	0	0	0	0	0	0	0	0	0	0	0	0	0	0	0	0	31939	2200	0	0	34139	0	0	0	28160	5979	0	0
ENSGALG00000011413	0	0	1776	0	0	0	0	0	0	0	4158	0	0	0	0	0	0	0	0	301	0	0	0	0	0	0	0	232	0	0	0	0	1784	0	0	0	1600	14439	11830	400	2200	17639	8030	400	2239	15800	9030	1200	200
ENSGALG00000011630	22247	8573	773	6085	0	9841	999	45564	18751	6849	29933	65194	10871	47499	9882	41758	0	0	18787	1854	2585	0	0	1841	3760	1587	62340	15899	0	4894	11102	1229	44908	4686	3374	5342	5000	236852	142906	80400	4600	252158	105600	102800	7600	216758	168600	72200	24600
ENSGALG00000010109	11080	0	0	14550	0	7133	0	39118	877	2712	1439	12790	2284	18669	2284	10739	45725	0	5868	72643	38725	3399	0	26614	3884	6251	9986	9804	60129	13186	236	330	382	1832	31790	20945	61541	26800	79554	12400	110541	37600	21354	10800	82541	19800	70800	7154	89000
ENSGALG00000011251	0	0	0	0	0	0	0	0	0	0	782	1752	0	0	0	0	0	0	0	0	0	0	0	0	0	0	1619	0	0	0	0	0	182	0	0	0	0	198878	1600	400	0	187478	9600	3800	200	200078	400	200	0
ENSGALG00000009948	0	368	0	0	0	0	0	0	0	0	2813	0	0	512	0	0	0	1450	2168	4339	2730	0	6129	0	0	0	0	0	3560	0	0	0	1899	0	0	4575	3400	83938	4400	800	5000	87538	0	0	3400	88138	1000	0	5200
ENSGALG00000013679	0	0	691	1526	0	0	5	0	1002	0	2505	19092	0	2217	0	2084	0	0	0	0	0	0	0	0	254	0	18339	0	0	0	0	0	2505	0	0	0	200	209907	8341	3600	0	173307	28741	20000	800	207107	11541	2600	1400
ENSGALG00000007727	0	0	0	0	0	0	0	0	0	0	13	0	0	0	0	0	0	0	1911	0	0	0	0	0	0	0	0	0	0	0	0	0	0	0	0	0	0	46200	600	0	200	43200	3400	0	200	42600	3800	200	2000
ENSGALG00000006252	0	522	0	2648	0	0	514	0	0	0	0	3020	0	2054	0	865	356	0	1743	0	4165	0	3042	0	1025	0	3020	0	0	2173	0	0	0	0	0	4512	1400	13584	11000	5400	2200	6119	15665	7400	3000	12519	11665	4200	4600
ENSGALG00000015903	949	1888	831	0	0	0	0	0	0	1894	10786	0	688	11442	360	6369	0	0	786	0	0	0	0	0	0	2461	0	11534	3208	607	0	0	4852	239	2572	0	2400	36200	24400	17782	3200	69394	4588	3600	2600	46400	17382	14400	4000
ENSGALG00000016077	0	0	0	0	0	0	0	0	665	0	0	1197	0	740	0	338	0	0	0	0	0	0	0	0	0	0	0	665	0	0	0	0	0	0	0	0	0	42581	2541	1600	0	44322	1000	1400	0	35581	9541	1600	0
ENSGALG00000010938	0	0	0	0	0	0	0	0	0	0	1165	0	1005	1609	593	0	0	0	0	0	0	710	0	0	0	0	789	0	0	362	0	0	1165	0	0	0	800	29222	9600	3600	600	37822	3200	1600	1000	33422	7000	1800	600
ENSGALG00000010848	0	0	785	0	0	0	0	0	0	0	1317	0	0	0	0	0	0	0	0	0	0	0	0	0	0	0	0	0	0	0	0	0	914	0	0	0	0	49128	0	0	0	49128	0	0	0	49128	0	0	0
ENSGALG00000010679	1195	948	0	0	0	0	0	0	0	0	0	0	1078	0	730	0	0	0	575	0	0	0	0	0	0	0	0	640	0	0	0	0	0	629	0	0	0	19824	2600	2400	600	20603	2021	1600	0	19803	3421	1600	0
ENSGALG00000005621	4842	0	0	2510	0	449	0	4527	998	0	0	3903	255	0	0	816	0	0	0	0	0	1204	0	244	4339	0	2838	0	0	3288	0	0	0	0	0	1475	10530	15200	13200	2000	4200	16574	14000	6156	3400	6800	28774	1956	1000
ENSGALG00000002422	339	992	393	683	0	0	0	0	568	0	555	2102	4614	1011	3247	999	133	0	447	0	0	0	0	237	0	2670	840	6270	0	1265	0	3754	0	7125	0	0	2030	8923	14000	10200	2000	17723	11630	3800	1400	5723	19830	8200	1400
ENSGALG00000022896	0	1067	0	767	0	0	0	0	0	0	838	0	755	0	399	0	0	3763	1898	11873	805	10684	0	1043	0	0	0	0	7865	1359	0	0	0	0	3405	0	13800	18958	800	0	14000	17758	1800	0	12400	19358	1800	0	15400
ENSGALG00000008871	0	1507	0	0	0	0	0	278	0	0	3823	5716	0	1189	0	1749	0	0	0	0	0	0	0	0	0	0	5536	279	0	0	0	0	1093	0	0	0	0	69961	17010	2200	0	67161	11610	10400	0	76161	9810	3200	0
ENSGALG00000007928	0	16952	0	1282	939	8394	1139	1771	999	8399	0	26323	0	36924	999	27653	0	0	1975	0	0	0	0	0	255	0	10702	13916	0	0	0	0	6234	1783	0	0	0	42998	44000	45896	0	64998	32000	35896	0	49200	43198	40496	1400
ENSGALG00000005243	0	1068	0	0	0	0	0	0	0	0	0	583	0	0	0	0	0	0	0	0	0	0	0	0	0	0	0	137	0	0	0	0	0	0	0	0	0	44636	15000	3000	0	49036	10400	3200	0	45036	15200	2400	0
ENSGALG00000012327	0	1312	0	0	0	1723	0	0	0	0	0	794	0	0	0	0	0	0	0	0	0	0	0	0	0	0	794	0	0	0	0	0	0	0	0	0	0	17132	13600	1200	0	30132	1000	800	0	27732	3600	600	400
ENSGALG00000002203	3075	2137	0	1293	0	828	202	6180	444	627	0	19528	425	3392	0	1424	2900	0	32915	9245	3730	2232	931	2306	1670	0	18288	594	11195	2437	1443	0	0	0	24220	2731	17472	37400	22849	6600	25072	18049	25400	15800	14872	4849	60400	4200	46072
ENSGALG00000007061	0	509	0	0	0	0	0	0	0	0	4191	0	0	658	0	0	0	0	184	2422	0	0	0	0	0	0	0	0	1825	570	999	0	2148	0	0	637	2200	9715	9639	600	2600	15754	3800	0	1800	11115	8639	600	2200
ENSGALG00000002925	0	1191	60	0	0	0	584	0	0	0	1825	698	605	0	424	0	0	0	0	5817	296	2999	467	0	0	0	0	0	4502	0	0	0	1683	605	323	2568	7200	32413	8400	1000	6800	39813	1800	600	6600	32132	9881	400	6600
ENSGALG00000001153	32952	7606	2299	8691	3131	2892	1457	34715	8025	1296	21527	42539	6886	18190	2621	10097	1183	0	44288	29880	8098	4423	3399	7644	6118	2124	41951	8603	7092	10790	6212	3099	25374	4472	18369	17356	45600	243152	354838	47000	56800	248400	318590	66800	48200	142000	460390	40000	84200
ENSGALG00000011174	0	1394	0	0	0	0	920	0	0	636	0	2173	2012	1352	1656	0	0	0	0	0	1014	0	0	0	0	999	2186	1160	0	0	0	796	0	2348	0	0	800	13118	6285	5400	3200	17603	2600	2200	1600	14318	6085	3600	3200
ENSGALG00000009569	0	0	0	0	0	0	0	0	0	0	448	738	0	0	0	0	0	0	0	0	0	0	0	0	0	0	738	0	0	0	0	0	0	0	0	0	0	55822	5130	0	0	56752	2800	1400	200	59152	1200	400	200
ENSGALG00000003136	235	1185	309	0	0	1085	0	0	1477	0	6441	975	0	1737	0	3824	0	0	2801	0	1357	0	0	0	0	0	0	5153	0	0	0	0	2341	0	0	0	0	67064	39400	13800	1000	107664	7400	4200	800	58935	52729	7800	4135
ENSGALG00000023197	4713	886	2243	1099	1180	0	431	0	9542	0	16511	0	12906	0	12391	0	0	0	0	1818	0	0	0	0	0	999	1359	6483	0	0	211	0	2625	1799	0	0	0	0	16592	4200	3481	4400	7200	5711	0	0	11881	8911	0
ENSGALG00000023292	0	2540	1426	0	0	1228	0	0	283	808	17885	1046	1228	1845	210	0	0	0	204	0	0	0	0	0	0	357	2942	183	0	153	794	0	16868	0	0	0	1800	64786	23941	3600	0	80986	8141	5000	5600	64386	20941	3200	400
ENSGALG00000004542	0	2532	0	0	0	0	6205	0	279	0	11928	2000	0	2953	0	1576	0	0	0	0	0	0	0	0	360	842	3661	3346	0	0	0	0	6973	0	0	0	0	34245	16600	10039	0	37645	10600	12639	0	42445	8800	9639	0
ENSGALG00000015009	1184	449	0	0	334	0	247	0	0	0	0	1031	0	3067	0	3936	0	0	0	0	0	0	0	0	0	0	1031	3936	0	0	0	0	0	0	0	0	0	20193	11200	3600	0	32193	1800	1000	0	27193	1400	6400	0
ENSGALG00000005125	0	1051	0	0	0	0	672	0	0	0	449	1999	2914	871	2614	948	0	0	0	0	0	0	0	0	0	0	1418	0	0	0	0	0	0	3312	0	0	0	19207	5024	3400	0	18407	6400	2824	200	17207	6024	4200	0
ENSGALG00000023151	0	0	0	0	0	0	0	0	545	0	853	0	222	0	0	3099	0	0	0	0	0	0	0	0	0	0	0	3644	0	0	0	0	0	1200	0	0	0	13931	3000	3200	0	20131	0	0	0	13746	2200	4185	0
ENSGALG00000010503	746	1576	480	0	757	1987	0	3861	2594	999	21167	10961	6886	10908	6074	9650	0	0	5457	0	0	0	0	0	0	612	16058	10440	0	0	0	0	20602	883	1551	0	800	742299	72600	21200	1200	780499	30600	24600	600	742899	75600	17800	9600
ENSGALG00000011122	0	2271	0	163	0	999	1059	0	0	0	0	0	0	0	0	0	0	2799	0	0	0	6466	88	0	540	0	0	0	10118	0	0	0	0	0	3599	9242	13800	9431	1000	0	15400	7831	1000	0	14000	8231	2000	0	16158
ENSGALG00000009788	0	0	0	0	0	0	0	0	0	0	1041	0	0	0	0	0	0	0	0	0	0	0	0	0	1035	0	1496	0	0	0	0	0	949	0	0	0	0	39938	4800	1800	400	41138	2600	2400	0	37738	8200	600	0
ENSGALG00000010924	9535	6176	57138	2849	24117	3998	22127	0	6970	0	118693	0	76712	0	66618	159	387	6198	0	66036	0	46920	0	42517	0	7019	2647	6047	41595	8445	6033	1282	55658	4953	0	9225	55337	87200	77469	9200	65137	118069	37600	8400	58737	59800	96469	14200	0
ENSGALG00000007172	0	2360	165	0	0	1407	0	890	841	0	2163	12848	1031	4727	221	4646	0	0	5553	0	0	0	0	0	0	728	11089	3264	0	0	826	307	2291	221	0	0	0	307916	75758	11400	0	351474	22200	21400	0	329674	53400	12000	12600
ENSGALG00000001560	638	0	0	1984	0	4706	0	6295	0	0	2024	2709	343	3723	343	344	287	0	11222	7602	1464	0	0	0	215	261	1900	1832	9188	0	1227	657	1700	25	12344	0	200	17400	38807	6405	26005	20200	14407	2200	5800	21000	32812	3200	42605
ENSGALG00000016906	0	0	0	0	0	0	0	0	0	0	999	5156	1729	0	884	0	0	0	891	0	1262	0	915	0	0	0	6446	0	0	993	0	0	1369	0	0	2486	1000	10510	5600	3831	0	8310	6400	6231	0	8310	8231	4400	0
ENSGALG00000014783	0	1799	951	0	0	0	0	0	1188	333	1283	2412	0	2741	0	1466	0	0	0	0	0	0	0	0	0	0	1743	1794	0	0	0	0	0	0	0	0	400	256316	71367	6600	0	317283	11400	6000	200	301283	29400	3800	800
ENSGALG00000010721	1930	0	0	0	0	789	0	1374	938	0	587	4480	233	1834	0	2643	0	0	47976	0	0	0	0	0	1871	674	4005	2471	0	0	0	0	904	0	41156	0	0	95794	15000	4200	1600	72400	33794	7200	0	75794	34800	4400	56200
ENSGALG00000010812	0	0	0	0	0	0	0	0	0	0	0	0	0	0	0	0	0	0	561	0	0	0	0	0	0	0	0	0	0	0	0	0	0	0	0	0	0	313955	0	0	0	313355	600	0	0	313955	0	0	1200
ENSGALG00000009998	0	0	0	0	0	0	0	0	0	0	0	0	0	0	0	0	0	0	0	0	0	0	0	0	0	0	0	0	0	0	0	0	0	0	0	0	0	123023	800	800	200	124423	0	0	200	122077	1946	400	0
ENSGALG00000015196	0	0	0	0	0	0	0	0	149	0	1875	2696	0	0	0	149	0	0	0	0	0	0	0	0	0	0	4807	0	0	0	0	0	0	0	0	0	0	78686	2000	200	0	72086	1800	7000	0	76286	3800	800	0
ENSGALG00000009799	0	14767	0	13630	0	4687	2914	3826	924	1799	0	71794	0	32838	0	35766	0	0	24904	0	18390	0	6821	0	2329	0	45398	12146	0	16289	0	1686	0	8645	22099	0	13002	50200	83200	42000	0	63400	51400	73602	17602	99000	36800	35000	29002
ENSGALG00000008601	0	0	0	0	0	0	0	0	0	0	203	571	0	133	0	0	0	0	0	0	0	0	0	0	0	0	571	0	0	0	0	0	0	0	0	0	0	21111	4000	1000	0	24511	800	800	0	14111	11000	1000	400
ENSGALG00000011137	3079	11003	561	2228	0	3199	1370	5059	5113	284	52189	9682	7630	4730	4332	6508	0	0	0	0	0	0	0	0	471	0	19142	5650	0	0	3219	0	53567	0	0	0	0	117277	90600	19702	0	133077	59200	35302	600	137677	70800	18502	400
ENSGALG00000000667	0	1301	0	0	0	758	0	757	0	790	427	0	0	1261	0	0	0	0	1836	0	0	0	0	40	0	1057	0	2970	0	200	0	0	0	978	3729	0	3600	6319	8647	4600	4000	16166	2000	1000	3000	6319	10047	3800	6000
ENSGALG00000006811	0	1990	0	0	0	931	705	0	7989	550	12602	10583	4765	3494	1790	12660	0	9925	5374	21475	3294	13063	0	1999	0	0	4641	17171	19905	2721	0	0	4546	3020	5862	6798	24646	301598	38600	11600	26046	310598	22800	17000	29446	290598	39600	16800	34046
ENSGALG00000023460	2841	0	0	0	0	1204	0	4377	0	3036	0	4962	0	7604	0	5439	0	0	0	0	0	0	0	0	0	2109	2034	5439	0	0	0	0	0	624	0	0	0	23600	23191	11416	1200	47207	4600	5200	400	21800	29991	6016	200
ENSGALG00000007284	3140	0	0	0	116	736	0	1983	968	593	319	732	1273	1505	1273	1099	0	0	47262	2799	0	0	0	0	0	2450	0	1195	4067	0	0	878	319	1273	41777	0	3400	60214	34000	1600	5000	81014	12200	1000	4200	28069	65345	1600	51669
ENSGALG00000016123	0	4081	0	955	0	2620	0	1367	4816	2945	770	52107	0	9875	0	9393	0	0	5755	0	1112	0	1112	0	1989	0	58140	3506	0	0	0	0	3608	0	0	0	0	127100	55000	24200	0	88300	46400	71600	200	145900	34600	25600	9200
ENSGALG00000015791	0	1095	0	2344	0	0	237	0	5344	0	1199	7508	3341	0	1521	3424	0	0	270	0	0	0	0	0	628	0	6031	0	0	0	0	0	3269	4942	0	0	0	7557	23198	5600	0	13155	11200	12000	0	3757	20798	11800	600
ENSGALG00000016217	0	172	953	0	2315	0	2737	0	822	0	1595	0	0	0	0	922	0	0	0	0	0	0	0	0	0	0	0	1624	0	0	0	0	1102	622	0	0	0	123017	11267	800	0	135084	0	0	0	128267	5417	1400	0
ENSGALG00000015209	0	787	0	0	0	0	0	0	1274	0	0	647	1627	0	1026	0	0	0	0	0	0	0	0	0	0	0	0	251	0	0	0	0	0	1627	0	0	0	17853	2400	1123	0	17053	3000	1323	0	19653	0	1723	0
ENSGALG00000018934	0	0	0	0	0	0	0	0	0	0	0	0	0	0	0	0	0	0	0	475	0	0	0	0	1001	0	0	0	0	0	0	0	0	0	0	0	2600	7200	10842	1000	1800	4882	13760	1200	400	5400	15442	400	0
ENSGALG00000014661	0	2351	0	1697	0	0	725	0	2594	0	0	9855	737	6152	0	14350	0	9774	0	7837	0	9774	5861	0	1499	0	3939	8026	6416	0	0	0	0	2248	5298	0	11663	206600	33400	16914	14263	215714	21200	17400	10463	202114	36000	20000	13063
ENSGALG00000015713	0	1143	470	0	1334	0	763	0	0	1199	4369	5896	3853	4489	3853	3415	0	0	0	0	0	0	0	0	0	2369	7776	4508	0	0	0	0	5630	3853	0	0	0	27192	32000	8400	0	58392	800	8400	0	39000	20592	8000	0
ENSGALG00000001251	0	1422	0	3038	0	457	0	0	0	0	0	0	0	0	0	0	0	0	0	2465	0	0	0	0	3752	0	0	536	2553	649	0	0	0	98	0	2465	7065	4400	8362	1000	7065	12762	1000	0	7665	6000	5562	1600	7065
ENSGALG00000007079	0	0	0	0	0	0	0	0	0	0	0	0	0	0	0	0	0	0	0	0	0	0	0	0	0	0	0	0	0	0	0	0	0	0	0	0	0	234981	0	0	0	234981	0	0	0	234981	0	0	0
ENSGALG00000004455	0	201	0	0	0	0	0	0	0	0	929	0	0	0	0	0	0	0	0	0	0	0	0	0	0	0	0	0	0	0	0	0	711	0	0	0	0	132800	4416	1000	0	138216	0	0	200	133044	4772	200	0
ENSGALG00000004449	0	0	0	0	0	999	0	5016	0	2286	0	0	0	3885	0	0	0	0	7775	0	0	0	0	0	0	1399	0	828	0	0	0	0	0	0	0	0	400	3800	18971	6060	971	21460	6800	0	800	2600	23371	2460	4171
ENSGALG00000012682	0	914	0	0	0	410	233	0	0	0	0	4901	0	5041	0	2812	1475	0	4201	0	3008	0	3008	0	0	0	1999	4684	0	1564	0	0	0	1125	0	4057	800	0	10480	9558	3280	10600	2358	4600	2200	4400	6880	7358	4680
ENSGALG00000000972	0	0	0	0	0	0	0	0	0	0	0	0	0	0	0	0	0	0	0	0	0	0	0	0	0	0	0	0	0	0	0	0	0	0	0	0	0	114769	0	0	0	114769	0	0	0	114769	0	0	0
ENSGALG00000006158	0	0	0	0	0	999	0	2297	0	0	0	3611	0	3787	0	2505	0	0	0	0	0	0	0	0	0	289	2610	2666	0	0	1885	0	1662	0	0	0	200	17400	17849	3978	0	30778	4200	4449	0	17000	18627	3800	0
ENSGALG00000015466	0	501	0	36	0	0	463	650	0	0	0	4184	0	0	0	0	0	1999	2195	22258	512	15110	1126	1999	513	0	4182	0	18655	246	0	463	0	0	2400	7297	21200	39708	0	0	21200	32308	3400	4000	21400	38308	1200	0	22484
ENSGALG00000020029	0	0	0	0	451	0	0	0	0	0	2232	0	3761	0	2965	0	0	0	0	0	0	0	0	0	0	0	0	623	0	0	0	0	646	2436	0	0	0	12529	7000	1286	0	15329	4800	686	0	10529	9000	1286	0
ENSGALG00000015512	0	0	0	0	0	0	0	0	0	0	0	0	0	0	0	0	0	0	1411	2322	0	330	0	0	0	0	0	0	0	770	0	0	0	0	1611	0	3400	36346	1678	0	3400	37546	478	0	3400	35146	2878	0	3400
ENSGALG00000010935	0	977	0	0	0	876	0	0	0	0	3595	0	635	0	0	0	0	0	13949	0	5656	0	5656	0	0	0	896	768	0	0	0	0	1657	0	2190	529	0	116058	3000	1000	200	113858	4600	1400	400	118258	600	800	17601
ENSGALG00000019092	0	0	0	0	0	0	0	0	0	0	1617	0	0	0	0	0	0	0	2755	0	0	0	0	0	0	0	0	551	0	0	388	0	833	0	1733	0	0	37429	3800	1400	0	35374	7055	200	200	40029	1600	800	5600
ENSGALG00000016624	0	0	0	0	0	0	0	0	0	0	321	0	0	3343	0	1561	0	0	0	0	0	0	0	0	0	7026	719	2640	0	386	0	151	0	484	0	0	0	82441	14000	7400	1600	95641	5600	1000	2000	58041	40800	3000	200
ENSGALG00000010646	0	753	239	0	0	0	2523	0	3191	0	5627	6417	9358	350	7271	2898	0	0	1624	0	2129	0	1385	0	0	2053	0	4219	0	751	0	0	927	10195	0	2350	0	35800	28349	11222	0	42771	23000	9600	0	25200	37949	12222	1600
ENSGALG00000012421	0	489	0	815	0	0	0	617	3243	0	11463	7834	906	1253	906	3477	0	0	13732	0	2306	0	1724	0	239	54	9036	4468	0	492	0	300	8679	0	9006	1062	0	304038	16400	2800	3200	287438	21600	11000	800	283438	33800	5200	21600
ENSGALG00000023012	0	0	0	0	0	0	0	498	0	0	0	1232	0	0	0	0	0	0	0	2599	1090	0	1090	0	0	0	0	0	0	0	0	0	0	0	0	1191	0	15800	8678	1600	2200	16727	6151	1000	0	15000	10478	600	1000
ENSGALG00000007268	3939	0	0	0	1703	0	900	2621	1899	0	0	683	2000	0	2295	0	676	2199	21820	11466	0	11216	905	9719	0	2621	0	4153	4922	9789	0	1256	0	2000	9660	204	26557	138172	37600	2200	23157	165972	13400	2000	27757	95972	77200	3600	41757
ENSGALG00000015553	0	1112	0	0	0	0	636	0	0	0	624	1172	1247	0	0	0	0	0	0	0	0	0	0	0	187	315	0	0	0	0	0	0	0	349	0	0	0	80580	11200	1600	0	89580	1800	2000	1400	84780	5600	1600	0
ENSGALG00000000917	0	0	0	0	0	0	0	1059	0	0	0	0	0	0	0	0	0	0	201	0	0	0	0	0	0	0	0	0	0	0	0	0	0	0	0	0	400	74289	4200	600	200	73689	5600	0	200	55179	23910	200	400
ENSGALG00000003675	2352	3781	1697	0	0	693	1565	3790	0	340	9515	3442	2236	3755	2011	3548	0	0	0	0	0	782	0	0	570	498	1881	3739	0	0	1776	0	6054	0	0	0	1000	44200	47201	13557	400	62600	30401	12557	400	45157	51001	9400	0
ENSGALG00000007989	0	0	0	0	0	0	0	0	0	0	315	0	41	0	0	0	0	0	0	0	0	0	0	0	0	0	0	0	0	0	0	0	315	0	0	0	0	22600	3048	200	0	25066	782	0	0	24600	1248	0	0
ENSGALG00000007129	0	193	632	0	0	0	451	0	0	0	612	0	0	967	0	955	0	0	1385	3187	1027	1903	332	0	0	0	0	955	772	0	0	0	612	0	0	2267	4040	44200	8875	2000	6040	51275	1800	0	5440	40400	11875	1400	6240
ENSGALG00000023116	9073	999	1852	1297	0	0	788	9090	7028	0	15711	14695	2844	10583	3898	11768	319	0	0	0	2524	0	2053	0	1042	0	16905	2994	0	902	2475	0	19211	0	0	2524	0	45800	47556	38000	1400	70556	23400	36000	1108	28600	68248	33400	0
ENSGALG00000020661	0	2368	0	6205	0	713	1499	0	0	0	3435	3722	1344	0	1329	0	0	4577	8587	18178	0	7797	0	5455	5471	0	5932	0	6198	0	719	0	5178	0	7595	4599	19579	7192	11800	1600	24579	6792	4400	4400	21779	11992	5800	600	27379
ENSGALG00000003574	0	1762	0	0	0	0	1205	0	632	0	2358	0	0	0	0	0	0	0	0	2466	0	0	0	591	0	0	0	632	0	776	0	0	188	0	0	1991	2600	22640	16200	1000	2000	35132	3908	1400	2600	32640	5600	1600	1400
ENSGALG00000003324	2585	1558	0	1105	0	1958	0	3488	4115	0	4869	12333	1867	1842	1867	3702	0	0	2861	0	1395	0	0	0	0	0	14373	0	0	5285	1787	0	4951	0	0	5080	5951	14017	28000	4400	3000	11800	21817	15751	7351	8600	31417	5000	4551
ENSGALG00000007038	0	0	0	0	0	0	0	0	0	0	0	0	0	0	0	0	0	0	0	0	0	0	0	0	0	0	0	0	0	0	0	0	0	0	0	0	0	249343	0	0	0	249343	0	0	0	249343	0	0	0
ENSGALG00000015254	0	0	0	0	0	0	0	0	0	0	0	0	0	0	0	0	0	0	0	0	0	0	0	0	0	0	0	0	0	0	0	0	0	0	0	0	0	68119	0	0	0	68119	0	0	200	67719	200	0	0
ENSGALG00000004506	0	0	0	0	0	0	0	0	1783	0	453	1816	0	1610	0	1783	0	0	0	0	0	0	0	0	0	0	0	869	0	0	0	0	0	0	0	0	0	40200	14589	3819	0	50000	5789	2819	200	36600	16589	5219	0
ENSGALG00000013204	1703	5604	0	631	0	10025	0	5258	1724	916	0	16887	0	26097	0	28645	0	0	32274	0	17768	0	17235	0	999	0	8379	23535	0	0	0	0	240	847	0	3290	0	136942	101098	36800	0	202440	48800	23600	200	170040	71400	33200	36742
ENSGALG00000012680	962	225	0	0	458	225	0	587	734	0	2471	2917	6557	0	6887	272	2231	0	2810	7438	0	3620	0	487	0	403	2464	597	3100	2910	0	0	1014	6866	0	2199	14800	111317	50800	4000	13200	130117	32400	5200	13400	117917	44200	5400	7800
ENSGALG00000008179	816	0	0	0	0	0	0	1321	0	0	1357	0	0	1462	0	1296	0	0	0	0	0	0	0	0	0	1016	0	383	0	0	0	0	527	0	0	0	0	35201	18148	3400	0	46748	9601	400	0	25200	29349	2200	0
ENSGALG00000008887	0	0	0	0	0	0	0	0	0	0	0	759	564	0	0	0	0	0	0	0	0	0	0	0	0	0	0	0	0	0	0	0	0	564	0	0	0	86967	2000	600	0	88767	0	800	0	88567	400	600	200
ENSGALG00000004231	0	1459	0	0	0	0	0	0	0	1752	5146	1775	595	4765	1894	1299	0	0	0	0	0	0	0	0	0	0	0	5681	0	0	0	0	2542	2857	0	0	0	7959	4988	11800	0	13347	6400	5000	0	9159	7388	8200	0
[truncated: 7 more columns]

## Sheet: 4. DEGs_chicken
Supplementary Data 1.4 List of differentially expressed protein-coding genes between chicken phylotypic period (HH16) and other embryonic developmental stages. ‘Up’ means increased expression level relative to HH16. ‘Down’ means decreased expression level relative to HH16.
GG_P-vs-GG_HH16						GG_HH6-vs-GG_HH16						GG_HH11-vs-GG_HH16						GG_HH14-vs-GG_HH16						GG_HH28-vs-GG_HH16						GG_HH38-vs-GG_HH16
Up			Down			Up			Down			Up			Down			Up			Down			Up			Down			Up			Down
Gene ID	>2-fold change	>5-fold change	Gene ID	>2-fold change	>5-fold change	Gene ID	>2-fold change	>5-fold change	Gene ID	>2-fold change	>5-fold change	Gene ID	>2-fold change	>5-fold change	Gene ID	>2-fold change	>5-fold change	Gene ID	>2-fold change	>5-fold change	Gene ID	>2-fold change	>5-fold change	Gene ID	>2-fold change	>5-fold change	Gene ID	>2-fold change	>5-fold change	Gene ID	>2-fold change	>5-fold change	Gene ID	>2-fold change	>5-fold change
ENSGALG00000001246	Y	Y	ENSGALG00000009439	Y	Y	ENSGALG00000016128	Y	Y	ENSGALG00000009439	Y	Y	ENSGALG00000007979	Y	N	ENSGALG00000018783	Y	N	ENSGALG00000004221	Y	Y	ENSGALG00000005932	Y	Y	ENSGALG00000015499	Y	N	ENSGALG00000004221	Y	Y	ENSGALG00000015499	Y	N	ENSGALG00000002569	Y	N
ENSGALG00000022577	Y	Y	ENSGALG00000015078	Y	N	ENSGALG00000002160	Y	N	ENSGALG00000015738	Y	N	ENSGALG00000004373	Y	N	ENSGALG00000009563	Y	N	ENSGALG00000013297	Y	N	ENSGALG00000010533	Y	Y	ENSGALG00000009439	Y	N	ENSGALG00000016128	Y	N	ENSGALG00000016580	Y	Y	ENSGALG00000001231	Y	N
ENSGALG00000022237	Y	Y	ENSGALG00000002888	Y	Y	ENSGALG00000002019	Y	N	ENSGALG00000017507	Y	N	ENSGALG00000009728	Y	N	ENSGALG00000010013	Y	N	ENSGALG00000003018	Y	Y	ENSGALG00000004343	Y	N	ENSGALG00000003648	Y	N	ENSGALG00000022577	Y	N	ENSGALG00000002888	Y	Y	ENSGALG00000022577	Y	Y
ENSGALG00000001007	Y	N	ENSGALG00000015732	Y	Y	ENSGALG00000001007	Y	N	ENSGALG00000011086	Y	Y	ENSGALG00000002581	Y	N	ENSGALG00000003137	Y	N	ENSGALG00000006629	Y	Y	ENSGALG00000002558	Y	Y	ENSGALG00000015720	Y	Y	ENSGALG00000022808	Y	N	ENSGALG00000001880	Y	Y	ENSGALG00000015078	Y	N
ENSGALG00000000177	Y	Y	ENSGALG00000020018	Y	N	ENSGALG00000000177	Y	N	ENSGALG00000003137	Y	Y	ENSGALG00000021425	Y	N	ENSGALG00000002558	Y	Y	ENSGALG00000012169	Y	Y	ENSGALG00000015290	Y	N	ENSGALG00000015094	Y	Y	ENSGALG00000016785	Y	N	ENSGALG00000015720	Y	Y	ENSGALG00000007017	Y	N
ENSGALG00000004934	Y	N	ENSGALG00000020969	Y	Y	ENSGALG00000012799	Y	N	ENSGALG00000002287	Y	Y	ENSGALG00000005855	Y	Y	ENSGALG00000012964	Y	N	ENSGALG00000010032	Y	Y	ENSGALG00000014657	Y	N	ENSGALG00000023813	Y	N	ENSGALG00000005870	Y	N	ENSGALG00000023813	Y	N	ENSGALG00000005870	Y	N
ENSGALG00000022938	Y	N	ENSGALG00000005265	Y	N	ENSGALG00000017085	Y	N	ENSGALG00000001854	Y	N	ENSGALG00000024261	Y	N	ENSGALG00000006724	Y	N	ENSGALG00000023866	Y	Y	ENSGALG00000003849	Y	Y	ENSGALG00000002455	Y	N	ENSGALG00000023213	Y	N	ENSGALG00000015732	Y	N	ENSGALG00000007752	Y	N
ENSGALG00000006815	Y	N	ENSGALG00000004907	Y	N	ENSGALG00000003213	Y	Y	ENSGALG00000020969	Y	Y	ENSGALG00000001854	Y	N	ENSGALG00000007866	Y	Y	ENSGALG00000001396	Y	N	ENSGALG00000013505	Y	N	ENSGALG00000011086	Y	N	ENSGALG00000006208	Y	N	ENSGALG00000013599	Y	N	ENSGALG00000004934	Y	N
ENSGALG00000009964	Y	N	ENSGALG00000010556	Y	Y	ENSGALG00000023184	Y	Y	ENSGALG00000004907	Y	N	ENSGALG00000015388	Y	N	ENSGALG00000010556	Y	Y	ENSGALG00000015057	Y	Y	ENSGALG00000010775	Y	N	ENSGALG00000003137	Y	N	ENSGALG00000004945	Y	N	ENSGALG00000002769	Y	N	ENSGALG00000012916	Y	N
ENSGALG00000007012	Y	N	ENSGALG00000009152	Y	N	ENSGALG00000007012	Y	N	ENSGALG00000004274	Y	Y	ENSGALG00000010032	Y	Y	ENSGALG00000017056	Y	N	ENSGALG00000014950	Y	Y	ENSGALG00000009273	Y	N	ENSGALG00000004631	Y	N	ENSGALG00000009672	Y	N	ENSGALG00000005538	Y	N	ENSGALG00000019077	Y	N
ENSGALG00000016479	Y	N	ENSGALG00000008907	Y	Y	ENSGALG00000007569	Y	N	ENSGALG00000014903	Y	N	ENSGALG00000005403	Y	N	ENSGALG00000008907	Y	N	ENSGALG00000005909	Y	N	ENSGALG00000003193	Y	N	ENSGALG00000001896	Y	N	ENSGALG00000005855	Y	N	ENSGALG00000001854	Y	N	ENSGALG00000008254	Y	N
ENSGALG00000006555	Y	N	ENSGALG00000000585	Y	N	ENSGALG00000008811	Y	N	ENSGALG00000015935	Y	Y	ENSGALG00000003213	Y	Y	ENSGALG00000010794	Y	Y	ENSGALG00000004332	Y	N	ENSGALG00000004591	Y	N	ENSGALG00000004740	Y	Y	ENSGALG00000001854	Y	N	ENSGALG00000020969	Y	N	ENSGALG00000010500	Y	Y
ENSGALG00000018967	Y	N	ENSGALG00000005552	Y	N	ENSGALG00000004042	Y	N	ENSGALG00000008907	Y	Y	ENSGALG00000014997	Y	N	ENSGALG00000011270	Y	N	ENSGALG00000005814	Y	N	ENSGALG00000009995	Y	Y	ENSGALG00000002287	Y	N	ENSGALG00000013875	Y	N	ENSGALG00000010711	Y	N	ENSGALG00000009273	Y	Y
ENSGALG00000017167	Y	N	ENSGALG00000017345	Y	Y	ENSGALG00000023751	Y	Y	ENSGALG00000003226	Y	N	ENSGALG00000007012	Y	N	ENSGALG00000005123	Y	N	ENSGALG00000010926	Y	Y	ENSGALG00000008298	Y	Y	ENSGALG00000003818	Y	N	ENSGALG00000011643	Y	N	ENSGALG00000009572	Y	N	ENSGALG00000014222	Y	N
ENSGALG00000014074	Y	N	ENSGALG00000006453	Y	N	ENSGALG00000009945	Y	Y	ENSGALG00000005552	Y	N	ENSGALG00000001645	Y	N	ENSGALG00000009998	Y	Y	ENSGALG00000005541	Y	N	ENSGALG00000000317	Y	N	ENSGALG00000010711	Y	N	ENSGALG00000003906	Y	N	ENSGALG00000004274	Y	Y	ENSGALG00000023733	Y	N
ENSGALG00000020935	Y	N	ENSGALG00000016195	Y	Y	ENSGALG00000003888	Y	Y	ENSGALG00000000690	Y	N	ENSGALG00000014950	Y	Y	ENSGALG00000012495	Y	Y	ENSGALG00000019277	Y	Y	ENSGALG00000011270	Y	N	ENSGALG00000008881	Y	N	ENSGALG00000015453	Y	N	ENSGALG00000008918	Y	N	ENSGALG00000000585	Y	N
ENSGALG00000003959	Y	N	ENSGALG00000008164	Y	N	ENSGALG00000021631	Y	N	ENSGALG00000017345	Y	Y	ENSGALG00000003630	Y	N	ENSGALG00000010820	Y	Y	ENSGALG00000008995	Y	Y	ENSGALG00000015659	Y	Y	ENSGALG00000000607	Y	N	ENSGALG00000010623	Y	N	ENSGALG00000012906	Y	N	ENSGALG00000011409	Y	N
ENSGALG00000002709	Y	N	ENSGALG00000002667	Y	Y	ENSGALG00000017167	Y	N	ENSGALG00000020067	Y	N	ENSGALG00000002442	Y	N	ENSGALG00000011145	Y	N	ENSGALG00000009306	Y	Y	ENSGALG00000014804	Y	N	ENSGALG00000004274	Y	Y	ENSGALG00000003881	Y	N	ENSGALG00000014471	Y	N	ENSGALG00000017201	Y	N
ENSGALG00000000802	Y	N	ENSGALG00000010663	Y	N	ENSGALG00000009438	Y	N	ENSGALG00000015834	Y	Y	ENSGALG00000005909	Y	N	ENSGALG00000017244	Y	N	ENSGALG00000006453	Y	N	ENSGALG00000007129	Y	N	ENSGALG00000008918	Y	N	ENSGALG00000010500	Y	N	ENSGALG00000006819	Y	Y	ENSGALG00000000690	Y	N
ENSGALG00000001943	Y	N	ENSGALG00000015551	Y	N	ENSGALG00000006819	Y	N	ENSGALG00000010931	Y	Y	ENSGALG00000005422	Y	N	ENSGALG00000016411	Y	N	ENSGALG00000002960	Y	Y	ENSGALG00000004527	Y	Y	ENSGALG00000007866	Y	Y	ENSGALG00000016067	Y	N	ENSGALG00000008525	Y	N	ENSGALG00000017167	Y	N
ENSGALG00000003273	Y	N	ENSGALG00000005616	Y	Y	ENSGALG00000001694	Y	Y	ENSGALG00000008164	Y	N	ENSGALG00000017276	Y	N	ENSGALG00000014825	Y	N	ENSGALG00000010364	Y	N				ENSGALG00000014389	Y	N	ENSGALG00000014168	Y	N	ENSGALG00000016341	Y	Y	ENSGALG00000007036	Y	N
ENSGALG00000001885	Y	Y	ENSGALG00000010052	Y	N	ENSGALG00000014074	Y	N	ENSGALG00000002579	Y	Y	ENSGALG00000009945	Y	Y	ENSGALG00000010533	Y	Y	ENSGALG00000007959	Y	Y				ENSGALG00000012462	Y	N	ENSGALG00000014208	Y	N	ENSGALG00000014074	Y	N	ENSGALG00000024399	Y	N
ENSGALG00000004956	Y	N	ENSGALG00000024256	Y	N	ENSGALG00000005752	Y	N	ENSGALG00000010663	Y	N	ENSGALG00000012835	Y	N	ENSGALG00000016083	Y	N	ENSGALG00000020391	Y	N				ENSGALG00000010556	Y	N	ENSGALG00000010863	Y	N	ENSGALG00000015418	Y	Y	ENSGALG00000014751	Y	N
ENSGALG00000001377	Y	N	ENSGALG00000002682	Y	Y	ENSGALG00000000802	Y	N	ENSGALG00000008856	Y	Y	ENSGALG00000008469	Y	N	ENSGALG00000011528	Y	N	ENSGALG00000010846	Y	Y				ENSGALG00000020513	Y	N	ENSGALG00000023751	Y	N	ENSGALG00000006453	Y	Y	ENSGALG00000001293	Y	N
ENSGALG00000002783	Y	Y	ENSGALG00000016391	Y	N	ENSGALG00000001943	Y	N	ENSGALG00000005616	Y	Y	ENSGALG00000005204	Y	N	ENSGALG00000004528	Y	N	ENSGALG00000016805	Y	N				ENSGALG00000011462	Y	N	ENSGALG00000023733	Y	N	ENSGALG00000005076	Y	N	ENSGALG00000008962	Y	N
ENSGALG00000011976	Y	N	ENSGALG00000000653	Y	N	ENSGALG00000007234	Y	N	ENSGALG00000015896	Y	Y	ENSGALG00000001694	Y	Y	ENSGALG00000009134	Y	N	ENSGALG00000008014	Y	N				ENSGALG00000012906	Y	N	ENSGALG00000009945	Y	N	ENSGALG00000012363	Y	N	ENSGALG00000004132	Y	N
ENSGALG00000010738	Y	N	ENSGALG00000014804	Y	N	ENSGALG00000021665	Y	N	ENSGALG00000010052	Y	N	ENSGALG00000004437	Y	N	ENSGALG00000008856	Y	N	ENSGALG00000012332	Y	Y				ENSGALG00000008525	Y	N	ENSGALG00000011409	Y	N	ENSGALG00000010820	Y	N	ENSGALG00000003660	Y	N
ENSGALG00000006872	Y	N	ENSGALG00000020793	Y	N	ENSGALG00000014900	Y	Y	ENSGALG00000002682	Y	N	ENSGALG00000019768	Y	N	ENSGALG00000000236	Y	N	ENSGALG00000004638	Y	N				ENSGALG00000016341	Y	N	ENSGALG00000011423	Y	N	ENSGALG00000016195	Y	N	ENSGALG00000001376	Y	Y
ENSGALG00000007574	Y	N	ENSGALG00000007410	Y	N	ENSGALG00000013643	Y	N	ENSGALG00000012956	Y	N	ENSGALG00000007840	Y	N	ENSGALG00000005616	Y	Y	ENSGALG00000015947	Y	Y				ENSGALG00000006467	Y	Y	ENSGALG00000001694	Y	N	ENSGALG00000001434	Y	N	ENSGALG00000014788	Y	N
ENSGALG00000006483	Y	N	ENSGALG00000001956	Y	Y	ENSGALG00000001885	Y	Y	ENSGALG00000016391	Y	N	ENSGALG00000020391	Y	N	ENSGALG00000022323	Y	N	ENSGALG00000009988	Y	N				ENSGALG00000003345	Y	N	ENSGALG00000014751	Y	N	ENSGALG00000004163	Y	Y	ENSGALG00000024256	Y	N
ENSGALG00000008989	Y	N	ENSGALG00000013136	Y	N	ENSGALG00000004384	Y	N	ENSGALG00000013892	Y	N	ENSGALG00000010846	Y	Y	ENSGALG00000009701	Y	N	ENSGALG00000016570	Y	N				ENSGALG00000015418	Y	Y	ENSGALG00000005752	Y	N	ENSGALG00000009845	Y	Y	ENSGALG00000012694	Y	N
ENSGALG00000009637	Y	N	ENSGALG00000014236	Y	Y	ENSGALG00000001377	Y	N	ENSGALG00000017175	Y	N	ENSGALG00000014900	Y	Y	ENSGALG00000002155	Y	N	ENSGALG00000012751	Y	Y				ENSGALG00000012327	Y	N	ENSGALG00000015148	Y	N	ENSGALG00000003273	Y	N	ENSGALG00000011976	Y	N
ENSGALG00000009103	Y	Y	ENSGALG00000002509	Y	Y	ENSGALG00000004553	Y	N	ENSGALG00000014804	Y	N	ENSGALG00000013643	Y	N	ENSGALG00000005257	Y	N	ENSGALG00000011838	Y	Y				ENSGALG00000006323	Y	Y	ENSGALG00000013626	Y	N	ENSGALG00000008164	Y	N	ENSGALG00000006872	Y	N
ENSGALG00000024169	Y	N	ENSGALG00000015466	Y	Y	ENSGALG00000001662	Y	Y	ENSGALG00000013212	Y	N	ENSGALG00000005792	Y	N	ENSGALG00000014804	Y	N	ENSGALG00000023925	Y	Y				ENSGALG00000015834	Y	N	ENSGALG00000018800	Y	N	ENSGALG00000002186	Y	N	ENSGALG00000017104	Y	N
ENSGALG00000009237	Y	Y	ENSGALG00000009131	Y	Y	ENSGALG00000003765	Y	Y	ENSGALG00000008818	Y	N	ENSGALG00000015947	Y	Y	ENSGALG00000008442	Y	N	ENSGALG00000004511	Y	N				ENSGALG00000010820	Y	N	ENSGALG00000014900	Y	N	ENSGALG00000016815	Y	N	ENSGALG00000007682	Y	N
ENSGALG00000020700	Y	N	ENSGALG00000015152	Y	Y	ENSGALG00000002783	Y	Y	ENSGALG00000001956	Y	N	ENSGALG00000009988	Y	N	ENSGALG00000005975	Y	N	ENSGALG00000022964	Y	Y				ENSGALG00000011145	Y	N	ENSGALG00000003373	Y	N	ENSGALG00000006722	Y	Y	ENSGALG00000008989	Y	N
ENSGALG00000013508	Y	N	ENSGALG00000015196	Y	N	ENSGALG00000023779	Y	N	ENSGALG00000015413	Y	Y	ENSGALG00000001862	Y	N	ENSGALG00000015448	Y	Y	ENSGALG00000005469	Y	Y				ENSGALG00000004163	Y	Y	ENSGALG00000008094	Y	N	ENSGALG00000002667	Y	Y	ENSGALG00000007410	Y	N
ENSGALG00000005508	Y	N	ENSGALG00000013521	Y	N	ENSGALG00000016314	Y	N	ENSGALG00000005448	Y	N	ENSGALG00000003765	Y	N	ENSGALG00000013212	Y	N	ENSGALG00000001331	Y	N				ENSGALG00000000270	Y	N	ENSGALG00000004144	Y	N	ENSGALG00000003765	Y	Y	ENSGALG00000011637	Y	N
ENSGALG00000007490	Y	N	ENSGALG00000010971	Y	Y	ENSGALG00000007461	Y	Y	ENSGALG00000013136	Y	N	ENSGALG00000005087	Y	N	ENSGALG00000013690	Y	N	ENSGALG00000016666	Y	N				ENSGALG00000010931	Y	N	ENSGALG00000015947	Y	N	ENSGALG00000004788	Y	Y	ENSGALG00000004738	Y	N
ENSGALG00000021983	Y	Y	ENSGALG00000017027	Y	Y	ENSGALG00000001330	Y	N	ENSGALG00000006681	Y	Y	ENSGALG00000001780	Y	N	ENSGALG00000009324	Y	N	ENSGALG00000007109	Y	Y				ENSGALG00000009845	Y	N	ENSGALG00000001376	Y	N	ENSGALG00000004158	Y	N	ENSGALG00000003475	Y	N
ENSGALG00000012086	Y	N	ENSGALG00000005499	Y	N	ENSGALG00000014798	Y	Y	ENSGALG00000006064	Y	N	ENSGALG00000002783	Y	N	ENSGALG00000005448	Y	N	ENSGALG00000007461	Y	Y				ENSGALG00000008608	Y	Y	ENSGALG00000001862	Y	N	ENSGALG00000000164	Y	Y	ENSGALG00000003547	Y	N
ENSGALG00000008750	Y	N	ENSGALG00000023730	Y	Y	ENSGALG00000002775	Y	N	ENSGALG00000015999	Y	N	ENSGALG00000021092	Y	N	ENSGALG00000016108	Y	N	ENSGALG00000007596	Y	N				ENSGALG00000015795	Y	N	ENSGALG00000014788	Y	N	ENSGALG00000022964	Y	N	ENSGALG00000001739	Y	N
ENSGALG00000001054	Y	N	ENSGALG00000003323	Y	Y	ENSGALG00000000044	Y	N	ENSGALG00000002509	Y	Y	ENSGALG00000022964	Y	Y	ENSGALG00000002874	Y	N	ENSGALG00000015425	Y	N				ENSGALG00000004209	Y	N	ENSGALG00000003487	Y	N	ENSGALG00000015846	Y	Y	ENSGALG00000011139	Y	N
ENSGALG00000023241	Y	N	ENSGALG00000016443	Y	N	ENSGALG00000009103	Y	N	ENSGALG00000015466	Y	N	ENSGALG00000005469	Y	Y	ENSGALG00000003550	Y	N	ENSGALG00000001369	Y	Y				ENSGALG00000018803	Y	N	ENSGALG00000022964	Y	N	ENSGALG00000000653	Y	N	ENSGALG00000007490	Y	N
ENSGALG00000008141	Y	N	ENSGALG00000013211	Y	Y	ENSGALG00000014812	Y	N	ENSGALG00000013954	Y	Y	ENSGALG00000007720	Y	Y	ENSGALG00000008455	Y	N	ENSGALG00000006855	Y	Y				ENSGALG00000006722	Y	N	ENSGALG00000012747	Y	N	ENSGALG00000006490	Y	N	ENSGALG00000002948	Y	N
ENSGALG00000000388	Y	Y	ENSGALG00000015427	Y	N	ENSGALG00000012850	Y	Y	ENSGALG00000009131	Y	Y	ENSGALG00000023779	Y	N	ENSGALG00000015253	Y	Y	ENSGALG00000022674	Y	N				ENSGALG00000002667	Y	N	ENSGALG00000014935	Y	N	ENSGALG00000014804	Y	N	ENSGALG00000013989	Y	N
ENSGALG00000004978	Y	N	ENSGALG00000011771	Y	N	ENSGALG00000006855	Y	Y	ENSGALG00000015152	Y	Y	ENSGALG00000000351	Y	N	ENSGALG00000001074	Y	Y	ENSGALG00000014864	Y	Y				ENSGALG00000013306	Y	N	ENSGALG00000000351	Y	N	ENSGALG00000008148	Y	N	ENSGALG00000005129	Y	N
ENSGALG00000009402	Y	Y	ENSGALG00000007100	Y	N	ENSGALG00000003999	Y	N	ENSGALG00000015196	Y	N	ENSGALG00000007461	Y	Y	ENSGALG00000006575	Y	N	ENSGALG00000006689	Y	N				ENSGALG00000002579	Y	N	ENSGALG00000023221	Y	N	ENSGALG00000009103	Y	Y	ENSGALG00000011296	Y	N
ENSGALG00000018733	Y	Y	ENSGALG00000004727	Y	N	ENSGALG00000006374	Y	Y	ENSGALG00000010971	Y	N	ENSGALG00000014798	Y	N	ENSGALG00000006104	Y	N	ENSGALG00000016491	Y	Y				ENSGALG00000007367	Y	Y	ENSGALG00000000044	Y	N	ENSGALG00000015410	Y	N	ENSGALG00000021983	Y	Y
ENSGALG00000006270	Y	Y	ENSGALG00000006599	Y	Y	ENSGALG00000000652	Y	N	ENSGALG00000017027	Y	Y	ENSGALG00000009103	Y	N	ENSGALG00000024396	Y	Y	ENSGALG00000003316	Y	N				ENSGALG00000005616	Y	Y	ENSGALG00000023217	Y	N	ENSGALG00000004293	Y	Y	ENSGALG00000001124	Y	N
ENSGALG00000015696	Y	N	ENSGALG00000015626	Y	N	ENSGALG00000024169	Y	N	ENSGALG00000014847	Y	Y	ENSGALG00000012623	Y	Y	ENSGALG00000015115	Y	N	ENSGALG00000006894	Y	N				ENSGALG00000009066	Y	Y	ENSGALG00000012623	Y	N	ENSGALG00000005065	Y	N	ENSGALG00000009975	Y	N
ENSGALG00000002363	Y	N	ENSGALG00000007929	Y	Y	ENSGALG00000020700	Y	N	ENSGALG00000009670	Y	N	ENSGALG00000006855	Y	Y	ENSGALG00000010706	Y	N	ENSGALG00000000920	Y	Y				ENSGALG00000004788	Y	Y	ENSGALG00000006855	Y	N	ENSGALG00000005448	Y	N	ENSGALG00000012086	Y	N
ENSGALG00000011967	Y	N	ENSGALG00000010040	Y	Y	ENSGALG00000005508	Y	N	ENSGALG00000023730	Y	N	ENSGALG00000004293	Y	N	ENSGALG00000009424	Y	N	ENSGALG00000000498	Y	N				ENSGALG00000004158	Y	N	ENSGALG00000003253	Y	N	ENSGALG00000001446	Y	N	ENSGALG00000008141	Y	N
ENSGALG00000002130	Y	N	ENSGALG00000004508	Y	Y	ENSGALG00000004860	Y	N	ENSGALG00000014956	Y	N	ENSGALG00000003253	Y	Y	ENSGALG00000005102	Y	N	ENSGALG00000006728	Y	N				ENSGALG00000015737	Y	Y	ENSGALG00000019622	Y	Y	ENSGALG00000011913	Y	Y	ENSGALG00000002928	Y	N
ENSGALG00000009379	Y	N	ENSGALG00000004142	Y	N	ENSGALG00000002621	Y	N	ENSGALG00000006599	Y	Y	ENSGALG00000002182	Y	N	ENSGALG00000009131	Y	N	ENSGALG00000018557	Y	Y				ENSGALG00000000164	Y	N	ENSGALG00000011839	Y	N	ENSGALG00000006670	Y	Y	ENSGALG00000013319	Y	N
ENSGALG00000014561	Y	N	ENSGALG00000010875	Y	Y	ENSGALG00000007490	Y	N	ENSGALG00000001412	Y	N	ENSGALG00000024304	Y	N	ENSGALG00000006851	Y	N	ENSGALG00000010237	Y	Y				ENSGALG00000015846	Y	Y	ENSGALG00000016896	Y	N	ENSGALG00000010016	Y	N	ENSGALG00000002363	Y	N
ENSGALG00000011291	Y	N	ENSGALG00000010854	Y	Y	ENSGALG00000006478	Y	N	ENSGALG00000015626	Y	N	ENSGALG00000019622	Y	Y	ENSGALG00000015152	Y	N	ENSGALG00000001749	Y	N				ENSGALG00000000653	Y	Y	ENSGALG00000006702	Y	N	ENSGALG00000005848	Y	N	ENSGALG00000017353	Y	Y
ENSGALG00000001992	Y	N	ENSGALG00000009480	Y	N	ENSGALG00000020742	Y	N	ENSGALG00000003295	Y	N	ENSGALG00000006374	Y	Y	ENSGALG00000015290	Y	N	ENSGALG00000015568	Y	N				ENSGALG00000006614	Y	Y	ENSGALG00000021271	Y	N	ENSGALG00000015253	Y	N	ENSGALG00000004224	Y	N
ENSGALG00000003369	Y	N	ENSGALG00000005294	Y	Y	ENSGALG00000006073	Y	N	ENSGALG00000014846	Y	Y	ENSGALG00000007530	Y	Y	ENSGALG00000011205	Y	N	ENSGALG00000024085	Y	Y				ENSGALG00000006490	Y	N	ENSGALG00000015337	Y	N	ENSGALG00000009237	Y	N	ENSGALG00000001992	Y	N
ENSGALG00000002553	Y	Y	ENSGALG00000009098	Y	N	ENSGALG00000015627	Y	N	ENSGALG00000004518	Y	Y	ENSGALG00000006702	Y	N	ENSGALG00000005526	Y	N	ENSGALG00000011658	Y	Y				ENSGALG00000023266	Y	Y	ENSGALG00000010250	Y	Y	ENSGALG00000002509	Y	N	ENSGALG00000007705	Y	N
ENSGALG00000017627	Y	N	ENSGALG00000010992	Y	N	ENSGALG00000002629	Y	N	ENSGALG00000007929	Y	Y	ENSGALG00000003285	Y	N	ENSGALG00000013251	Y	N	ENSGALG00000021238	Y	N				ENSGALG00000009103	Y	N	ENSGALG00000015820	Y	N	ENSGALG00000014891	Y	N	ENSGALG00000003369	Y	N
ENSGALG00000014567	Y	N	ENSGALG00000009650	Y	Y	ENSGALG00000012108	Y	N	ENSGALG00000007458	Y	Y	ENSGALG00000008266	Y	N	ENSGALG00000012010	Y	N	ENSGALG00000010858	Y	Y				ENSGALG00000011577	Y	N	ENSGALG00000008266	Y	N	ENSGALG00000014235	Y	N	ENSGALG00000000800	Y	N
ENSGALG00000006871	Y	N	ENSGALG00000015435	Y	N	ENSGALG00000023241	Y	N	ENSGALG00000010836	Y	Y	ENSGALG00000021158	Y	Y	ENSGALG00000011164	Y	N	ENSGALG00000008518	Y	Y				ENSGALG00000004309	Y	Y	ENSGALG00000021158	Y	Y	ENSGALG00000013078	Y	N	ENSGALG00000017627	Y	N
ENSGALG00000016611	Y	N	ENSGALG00000009687	Y	N	ENSGALG00000012849	Y	N	ENSGALG00000001916	Y	N	ENSGALG00000023051	Y	N	ENSGALG00000003015	Y	N	ENSGALG00000014368	Y	Y				ENSGALG00000008818	Y	N	ENSGALG00000005573	Y	N	ENSGALG00000010346	Y	N	ENSGALG00000005699	Y	N
ENSGALG00000005854	Y	N	ENSGALG00000002544	Y	N	ENSGALG00000005795	Y	N	ENSGALG00000010875	Y	Y	ENSGALG00000011035	Y	N	ENSGALG00000003854	Y	N	ENSGALG00000009262	Y	N				ENSGALG00000005145	Y	N	ENSGALG00000003212	Y	N	ENSGALG00000022871	Y	N	ENSGALG00000019489	Y	N
ENSGALG00000011419	Y	N	ENSGALG00000000818	Y	Y	ENSGALG00000000388	Y	Y	ENSGALG00000010854	Y	N	ENSGALG00000010237	Y	Y	ENSGALG00000013357	Y	N	ENSGALG00000023903	Y	N				ENSGALG00000004293	Y	N	ENSGALG00000015166	Y	N	ENSGALG00000010722	Y	Y	ENSGALG00000001663	Y	N
ENSGALG00000004841	Y	Y	ENSGALG00000015284	Y	Y	ENSGALG00000023981	Y	N	ENSGALG00000005294	Y	N	ENSGALG00000020742	Y	N	ENSGALG00000011994	Y	N	ENSGALG00000021016	Y	N				ENSGALG00000001289	Y	N	ENSGALG00000015000	Y	N	ENSGALG00000015780	Y	N	ENSGALG00000013867	Y	N
ENSGALG00000023542	Y	N	ENSGALG00000011241	Y	N	ENSGALG00000006895	Y	N	ENSGALG00000008310	Y	N	ENSGALG00000016567	Y	N	ENSGALG00000007908	Y	Y	ENSGALG00000014008	Y	N				ENSGALG00000011913	Y	Y	ENSGALG00000010237	Y	N	ENSGALG00000010427	Y	Y	ENSGALG00000018772	Y	Y
ENSGALG00000018772	Y	Y	ENSGALG00000005030	Y	Y	ENSGALG00000004978	Y	N	ENSGALG00000008519	Y	N	ENSGALG00000017021	Y	N	ENSGALG00000016581	Y	N	ENSGALG00000016721	Y	Y				ENSGALG00000003550	Y	N	ENSGALG00000003323	Y	N	ENSGALG00000015512	Y	N	ENSGALG00000007865	Y	N
ENSGALG00000009286	Y	N	ENSGALG00000004829	Y	Y	ENSGALG00000018733	Y	Y	ENSGALG00000012478	Y	N	ENSGALG00000000284	Y	N	ENSGALG00000014827	Y	N	ENSGALG00000016144	Y	Y				ENSGALG00000006681	Y	Y	ENSGALG00000011296	Y	N	ENSGALG00000008678	Y	Y	ENSGALG00000007005	Y	N
ENSGALG00000007579	Y	N	ENSGALG00000017180	Y	N	ENSGALG00000017136	Y	Y	ENSGALG00000009650	Y	N	ENSGALG00000012108	Y	N	ENSGALG00000006599	Y	N	ENSGALG00000019174	Y	Y				ENSGALG00000005848	Y	N	ENSGALG00000000895	Y	N	ENSGALG00000004879	Y	Y	ENSGALG00000015739	Y	N
ENSGALG00000017052	Y	Y	ENSGALG00000006967	Y	Y	ENSGALG00000010819	Y	N	ENSGALG00000016378	Y	N	ENSGALG00000008141	Y	Y	ENSGALG00000016635	Y	N	ENSGALG00000017136	Y	Y				ENSGALG00000015253	Y	N	ENSGALG00000004468	Y	N	ENSGALG00000002192	Y	Y	ENSGALG00000007986	Y	N
ENSGALG00000023358	Y	N	ENSGALG00000023609	Y	N	ENSGALG00000015696	Y	N	ENSGALG00000015435	Y	N	ENSGALG00000000388	Y	Y	ENSGALG00000007839	Y	N	ENSGALG00000002720	Y	Y				ENSGALG00000015454	Y	Y	ENSGALG00000000284	Y	N	ENSGALG00000008434	Y	N	ENSGALG00000012680	Y	N
ENSGALG00000012641	Y	N	ENSGALG00000023738	Y	Y	ENSGALG00000006482	Y	N	ENSGALG00000011055	Y	N	ENSGALG00000016721	Y	Y	ENSGALG00000014846	Y	N	ENSGALG00000011117	Y	N				ENSGALG00000010166	Y	N	ENSGALG00000011803	Y	N	ENSGALG00000007100	Y	N	ENSGALG00000011568	Y	N
ENSGALG00000002778	Y	N	ENSGALG00000010049	Y	N	ENSGALG00000007737	Y	N	ENSGALG00000004093	Y	Y	ENSGALG00000018733	Y	Y	ENSGALG00000006126	Y	Y	ENSGALG00000013304	Y	Y				ENSGALG00000002509	Y	N	ENSGALG00000008141	Y	N	ENSGALG00000006599	Y	N	ENSGALG00000000408	Y	N
ENSGALG00000003356	Y	N	ENSGALG00000016470	Y	N	ENSGALG00000003972	Y	Y	ENSGALG00000002544	Y	N	ENSGALG00000017136	Y	Y	ENSGALG00000007929	Y	N	ENSGALG00000019719	Y	Y				ENSGALG00000013078	Y	N	ENSGALG00000016721	Y	Y	ENSGALG00000023241	Y	Y	ENSGALG00000013821	Y	N
ENSGALG00000001204	Y	Y	ENSGALG00000009732	Y	Y	ENSGALG00000014561	Y	N	ENSGALG00000010679	Y	N	ENSGALG00000015696	Y	N	ENSGALG00000000927	Y	N	ENSGALG00000000194	Y	Y				ENSGALG00000013954	Y	Y	ENSGALG00000018733	Y	N	ENSGALG00000016827	Y	Y	ENSGALG00000016438	Y	N
ENSGALG00000003665	Y	N	ENSGALG00000001370	Y	N	ENSGALG00000012077	Y	N	ENSGALG00000009799	Y	N	ENSGALG00000006915	Y	N	ENSGALG00000004695	Y	Y	ENSGALG00000008704	Y	N				ENSGALG00000012250	Y	Y	ENSGALG00000007458	Y	N	ENSGALG00000007149	Y	N	ENSGALG00000011640	Y	N
ENSGALG00000014267	Y	Y	ENSGALG00000014186	Y	N	ENSGALG00000006742	Y	N	ENSGALG00000000818	Y	Y	ENSGALG00000014561	Y	N	ENSGALG00000004510	Y	Y	ENSGALG00000009220	Y	Y				ENSGALG00000005319	Y	Y	ENSGALG00000002201	Y	N	ENSGALG00000004695	Y	Y	ENSGALG00000003887	Y	N
ENSGALG00000006944	Y	Y	ENSGALG00000022744	Y	N	ENSGALG00000002553	Y	Y	ENSGALG00000015284	Y	N	ENSGALG00000017353	Y	N	ENSGALG00000013553	Y	N	ENSGALG00000004196	Y	Y				ENSGALG00000010722	Y	Y	ENSGALG00000007570	Y	N	ENSGALG00000003903	Y	Y	ENSGALG00000010961	Y	Y
ENSGALG00000001983	Y	N	ENSGALG00000013071	Y	N	ENSGALG00000007636	Y	N	ENSGALG00000011241	Y	N	ENSGALG00000003732	Y	N	ENSGALG00000007911	Y	N	ENSGALG00000004320	Y	N				ENSGALG00000017213	Y	N	ENSGALG00000008061	Y	Y	ENSGALG00000005553	Y	N	ENSGALG00000008971	Y	N
ENSGALG00000015030	Y	Y	ENSGALG00000009514	Y	Y	ENSGALG00000002645	Y	N	ENSGALG00000005283	Y	N	ENSGALG00000021655	Y	N	ENSGALG00000010875	Y	N	ENSGALG00000012061	Y	Y				ENSGALG00000009520	Y	N	ENSGALG00000014413	Y	N	ENSGALG00000014561	Y	N	ENSGALG00000003085	Y	N
ENSGALG00000008971	Y	Y	ENSGALG00000004071	Y	N	ENSGALG00000007585	Y	N	ENSGALG00000008433	Y	N	ENSGALG00000021305	Y	N	ENSGALG00000014210	Y	N	ENSGALG00000009019	Y	Y				ENSGALG00000014699	Y	Y	ENSGALG00000022715	Y	N	ENSGALG00000001361	Y	N	ENSGALG00000002599	Y	Y
ENSGALG00000008138	Y	N	ENSGALG00000003168	Y	N	ENSGALG00000005854	Y	N	ENSGALG00000005030	Y	N	ENSGALG00000002553	Y	N	ENSGALG00000011200	Y	Y	ENSGALG00000021852	Y	N				ENSGALG00000013211	Y	N	ENSGALG00000017353	Y	N	ENSGALG00000017280	Y	N	ENSGALG00000012354	Y	N
ENSGALG00000023347	Y	N	ENSGALG00000006083	Y	Y	ENSGALG00000011419	Y	N	ENSGALG00000009104	Y	N	ENSGALG00000007636	Y	Y	ENSGALG00000017194	Y	N	ENSGALG00000015366	Y	Y				ENSGALG00000012635	Y	N	ENSGALG00000004224	Y	N	ENSGALG00000017254	Y	Y	ENSGALG00000004108	Y	N
ENSGALG00000016844	Y	N	ENSGALG00000006013	Y	N	ENSGALG00000004841	Y	Y	ENSGALG00000004829	Y	N	ENSGALG00000002645	Y	N	ENSGALG00000006811	Y	N	ENSGALG00000004449	Y	Y				ENSGALG00000008678	Y	Y	ENSGALG00000001363	Y	N	ENSGALG00000003310	Y	Y	ENSGALG00000016692	Y	N
ENSGALG00000009374	Y	Y	ENSGALG00000015444	Y	N	ENSGALG00000019290	Y	Y	ENSGALG00000017180	Y	N	ENSGALG00000007585	Y	N	ENSGALG00000007355	Y	N	ENSGALG00000009163	Y	N				ENSGALG00000003893	Y	N	ENSGALG00000010748	Y	N	ENSGALG00000012346	Y	N	ENSGALG00000010957	Y	N
ENSGALG00000008827	Y	N	ENSGALG00000023740	Y	Y	ENSGALG00000015079	Y	Y	ENSGALG00000003770	Y	N	ENSGALG00000004841	Y	N	ENSGALG00000005974	Y	Y	ENSGALG00000016832	Y	N				ENSGALG00000001124	Y	N	ENSGALG00000012988	Y	N	ENSGALG00000016744	Y	N	ENSGALG00000011096	Y	N
ENSGALG00000008259	Y	N	ENSGALG00000014908	Y	N	ENSGALG00000011875	Y	N	ENSGALG00000010049	Y	N	ENSGALG00000019290	Y	N	ENSGALG00000023656	Y	N	ENSGALG00000004777	Y	Y				ENSGALG00000007061	Y	N	ENSGALG00000006267	Y	N	ENSGALG00000008805	Y	N	ENSGALG00000004638	Y	N
ENSGALG00000012354	Y	Y	ENSGALG00000000505	Y	Y	ENSGALG00000007865	Y	N	ENSGALG00000003785	Y	Y	ENSGALG00000003558	Y	N	ENSGALG00000009568	Y	N	ENSGALG00000014857	Y	N				ENSGALG00000012108	Y	N	ENSGALG00000010255	Y	N	ENSGALG00000005294	Y	N	ENSGALG00000003602	Y	N
ENSGALG00000016856	Y	N	ENSGALG00000015241	Y	N	ENSGALG00000007579	Y	N	ENSGALG00000009732	Y	Y	ENSGALG00000011061	Y	N	ENSGALG00000006036	Y	N	ENSGALG00000001073	Y	Y				ENSGALG00000008744	Y	Y	ENSGALG00000011687	Y	N	ENSGALG00000014559	Y	N	ENSGALG00000006338	Y	N
ENSGALG00000002313	Y	N	ENSGALG00000013001	Y	N	ENSGALG00000023815	Y	N	ENSGALG00000014186	Y	N	ENSGALG00000004436	Y	N	ENSGALG00000016904	Y	Y	ENSGALG00000009268	Y	N				ENSGALG00000011314	Y	Y	ENSGALG00000001891	Y	N	ENSGALG00000005176	Y	N	ENSGALG00000023740	Y	Y
ENSGALG00000004638	Y	N	ENSGALG00000011181	Y	N	ENSGALG00000023358	Y	N	ENSGALG00000013071	Y	Y	ENSGALG00000012169	Y	Y	ENSGALG00000012226	Y	N							ENSGALG00000017114	Y	N	ENSGALG00000022978	Y	N	ENSGALG00000012754	Y	Y	ENSGALG00000011182	Y	N
ENSGALG00000010320	Y	N	ENSGALG00000006112	Y	Y	ENSGALG00000012641	Y	N	ENSGALG00000006041	Y	Y	ENSGALG00000023815	Y	N	ENSGALG00000016575	Y	N							ENSGALG00000014846	Y	N	ENSGALG00000009422	Y	N	ENSGALG00000015435	Y	N	ENSGALG00000010320	Y	N
ENSGALG00000024041	Y	N	ENSGALG00000005060	Y	Y	ENSGALG00000015544	Y	Y	ENSGALG00000011511	Y	Y	ENSGALG00000007703	Y	N	ENSGALG00000010163	Y	N							ENSGALG00000009725	Y	Y	ENSGALG00000004442	Y	N	ENSGALG00000024077	Y	N	ENSGALG00000023208	Y	N
ENSGALG00000004085	Y	Y	ENSGALG00000009791	Y	Y	ENSGALG00000014244	Y	Y	ENSGALG00000009514	Y	Y	ENSGALG00000023358	Y	N	ENSGALG00000009995	Y	Y							ENSGALG00000004518	Y	N	ENSGALG00000007768	Y	N	ENSGALG00000014042	Y	Y	ENSGALG00000014747	Y	N
ENSGALG00000012171	Y	N	ENSGALG00000009813	Y	N	ENSGALG00000015090	Y	N	ENSGALG00000003322	Y	N	ENSGALG00000016679	Y	N	ENSGALG00000017154	Y	N							ENSGALG00000010040	Y	N	ENSGALG00000023210	Y	N	ENSGALG00000003843	Y	Y	ENSGALG00000003688	Y	N
ENSGALG00000015122	Y	Y	ENSGALG00000014954	Y	Y	ENSGALG00000004946	Y	N	ENSGALG00000014152	Y	N	ENSGALG00000016470	Y	N	ENSGALG00000005176	Y	N							ENSGALG00000004695	Y	Y	ENSGALG00000015348	Y	N	ENSGALG00000021996	Y	N	ENSGALG00000001616	Y	N
ENSGALG00000012650	Y	N	ENSGALG00000008953	Y	Y	ENSGALG00000023691	Y	N	ENSGALG00000003737	Y	N	ENSGALG00000016325	Y	N	ENSGALG00000005180	Y	Y							ENSGALG00000003903	Y	N	ENSGALG00000005467	Y	N	ENSGALG00000003759	Y	N	ENSGALG00000015122	Y	N
ENSGALG00000008675	Y	N	ENSGALG00000015271	Y	Y	ENSGALG00000014267	Y	Y	ENSGALG00000006083	Y	N	ENSGALG00000014267	Y	N	ENSGALG00000015542	Y	N							ENSGALG00000017016	Y	N	ENSGALG00000001663	Y	N	ENSGALG00000011241	Y	N	ENSGALG00000016106	Y	N
ENSGALG00000012420	Y	Y	ENSGALG00000001764	Y	N	ENSGALG00000006944	Y	Y	ENSGALG00000015951	Y	N	ENSGALG00000006944	Y	N	ENSGALG00000016803	Y	N							ENSGALG00000010836	Y	N	ENSGALG00000003558	Y	N	ENSGALG00000004343	Y	Y	ENSGALG00000005753	Y	N
ENSGALG00000001048	Y	N	ENSGALG00000011965	Y	N	ENSGALG00000015030	Y	N	ENSGALG00000008359	Y	Y	ENSGALG00000011882	Y	N	ENSGALG00000008677	Y	N							ENSGALG00000004480	Y	N	ENSGALG00000005012	Y	N	ENSGALG00000022254	Y	N	ENSGALG00000010305	Y	N
ENSGALG00000001194	Y	N	ENSGALG00000015052	Y	N	ENSGALG00000008971	Y	Y	ENSGALG00000006013	Y	N	ENSGALG00000007959	Y	Y	ENSGALG00000010679	Y	N							ENSGALG00000022730	Y	N	ENSGALG00000011061	Y	N	ENSGALG00000009089	Y	Y	ENSGALG00000010668	Y	N
ENSGALG00000006424	Y	Y	ENSGALG00000007054	Y	N	ENSGALG00000002683	Y	N	ENSGALG00000015447	Y	N	ENSGALG00000005957	Y	Y	ENSGALG00000000818	Y	N							ENSGALG00000010875	Y	N	ENSGALG00000019267	Y	Y	ENSGALG00000007579	Y	N	ENSGALG00000012410	Y	N
ENSGALG00000002590	Y	Y	ENSGALG00000015577	Y	N	ENSGALG00000023347	Y	N	ENSGALG00000009360	Y	Y	ENSGALG00000003569	Y	N	ENSGALG00000009488	Y	Y							ENSGALG00000005553	Y	Y	ENSGALG00000002439	Y	N	ENSGALG00000005030	Y	Y	ENSGALG00000004110	Y	N
ENSGALG00000001717	Y	Y	ENSGALG00000008499	Y	Y	ENSGALG00000003569	Y	Y	ENSGALG00000023740	Y	Y	ENSGALG00000024337	Y	Y	ENSGALG00000008735	Y	Y							ENSGALG00000016471	Y	N	ENSGALG00000012169	Y	Y	ENSGALG00000003832	Y	N	ENSGALG00000007937	Y	N
ENSGALG00000016720	Y	N	ENSGALG00000014190	Y	N	ENSGALG00000016639	Y	N	ENSGALG00000015358	Y	Y	ENSGALG00000012354	Y	N	ENSGALG00000009356	Y	N							ENSGALG00000017254	Y	Y	ENSGALG00000016113	Y	N	ENSGALG00000004829	Y	N	ENSGALG00000001194	Y	N
ENSGALG00000000195	Y	N	ENSGALG00000005577	Y	N	ENSGALG00000008827	Y	N	ENSGALG00000004376	Y	Y	ENSGALG00000011635	Y	Y	ENSGALG00000011241	Y	N							ENSGALG00000016058	Y	N	ENSGALG00000012075	Y	N	ENSGALG00000007364	Y	N	ENSGALG00000002873	Y	N
ENSGALG00000000920	Y	Y	ENSGALG00000005266	Y	N	ENSGALG00000008259	Y	N	ENSGALG00000009354	Y	Y	ENSGALG00000002313	Y	N	ENSGALG00000017046	Y	Y							ENSGALG00000012346	Y	N	ENSGALG00000012670	Y	N	ENSGALG00000000610	Y	N	ENSGALG00000017103	Y	N
ENSGALG00000013517	Y	Y	ENSGALG00000008887	Y	N	ENSGALG00000012354	Y	Y	ENSGALG00000011181	Y	N	ENSGALG00000014687	Y	Y	ENSGALG00000009601	Y	N							ENSGALG00000002707	Y	N	ENSGALG00000003770	Y	N	ENSGALG00000018686	Y	N	ENSGALG00000006561	Y	N
ENSGALG00000003130	Y	N	ENSGALG00000006783	Y	N	ENSGALG00000016856	Y	N	ENSGALG00000013982	Y	N	ENSGALG00000008277	Y	N	ENSGALG00000001768	Y	N							ENSGALG00000012885	Y	N	ENSGALG00000012467	Y	N	ENSGALG00000012577	Y	N	ENSGALG00000000533	Y	N
ENSGALG00000017094	Y	Y	ENSGALG00000015015	Y	Y	ENSGALG00000002313	Y	N	ENSGALG00000005060	Y	N	ENSGALG00000004638	Y	N	ENSGALG00000003849	Y	Y							ENSGALG00000023705	Y	Y	ENSGALG00000009451	Y	N	ENSGALG00000015544	Y	Y	ENSGALG00000005352	Y	Y
ENSGALG00000004655	Y	N	ENSGALG00000003709	Y	N	ENSGALG00000004638	Y	Y	ENSGALG00000009791	Y	Y	ENSGALG00000022580	Y	Y	ENSGALG00000013505	Y	N							ENSGALG00000023633	Y	N	ENSGALG00000004764	Y	N	ENSGALG00000006613	Y	N	ENSGALG00000003786	Y	N
ENSGALG00000002527	Y	N	ENSGALG00000011309	Y	N	ENSGALG00000011681	Y	N	ENSGALG00000002974	Y	Y	ENSGALG00000008359	Y	N	ENSGALG00000009441	Y	N							ENSGALG00000001197	Y	N	ENSGALG00000016438	Y	N	ENSGALG00000004946	Y	N	ENSGALG00000000920	Y	N
ENSGALG00000013454	Y	Y	ENSGALG00000008060	Y	Y	ENSGALG00000011838	Y	Y	ENSGALG00000009813	Y	N	ENSGALG00000012352	Y	N	ENSGALG00000010680	Y	N							ENSGALG00000024273	Y	N	ENSGALG00000010107	Y	N	ENSGALG00000010843	Y	Y	ENSGALG00000024325	Y	N
ENSGALG00000006950	Y	Y	ENSGALG00000022980	Y	N	ENSGALG00000011182	Y	N	ENSGALG00000008591	Y	N	ENSGALG00000011838	Y	Y	ENSGALG00000003193	Y	N							ENSGALG00000014559	Y	N	ENSGALG00000023444	Y	N	ENSGALG00000013771	Y	N	ENSGALG00000014733	Y	N
ENSGALG00000007243	Y	Y	ENSGALG00000004803	Y	N	ENSGALG00000002652	Y	N	ENSGALG00000002632	Y	N	ENSGALG00000018810	Y	N	ENSGALG00000001063	Y	N							ENSGALG00000005176	Y	N	ENSGALG00000010961	Y	N	ENSGALG00000008932	Y	N	ENSGALG00000003130	Y	N
ENSGALG00000011710	Y	N	ENSGALG00000004794	Y	N	ENSGALG00000008046	Y	N	ENSGALG00000014954	Y	N	ENSGALG00000011812	Y	N	ENSGALG00000016350	Y	N							ENSGALG00000004093	Y	N	ENSGALG00000008971	Y	N	ENSGALG00000010929	Y	Y	ENSGALG00000012913	Y	Y
ENSGALG00000004806	Y	N	ENSGALG00000020788	Y	N	ENSGALG00000012171	Y	N	ENSGALG00000010718	Y	Y	ENSGALG00000016833	Y	N	ENSGALG00000009437	Y	N							ENSGALG00000007781	Y	N	ENSGALG00000002599	Y	N	ENSGALG00000021461	Y	N	ENSGALG00000003426	Y	Y
ENSGALG00000004351	Y	N	ENSGALG00000012588	Y	N	ENSGALG00000012650	Y	N	ENSGALG00000008953	Y	Y	ENSGALG00000010434	Y	N	ENSGALG00000012177	Y	N							ENSGALG00000015284	Y	N	ENSGALG00000006041	Y	N	ENSGALG00000017135	Y	N	ENSGALG00000011309	Y	N
ENSGALG00000007462	Y	N	ENSGALG00000014698	Y	N	ENSGALG00000007484	Y	N	ENSGALG00000001535	Y	Y	ENSGALG00000009536	Y	N	ENSGALG00000015403	Y	N							ENSGALG00000003304	Y	N	ENSGALG00000015411	Y	Y	ENSGALG00000011855	Y	Y	ENSGALG00000010858	Y	N
ENSGALG00000012380	Y	N	ENSGALG00000013902	Y	N	ENSGALG00000000733	Y	N	ENSGALG00000015271	Y	N	ENSGALG00000000733	Y	N	ENSGALG00000001141	Y	N							ENSGALG00000004343	Y	Y	ENSGALG00000012354	Y	N	ENSGALG00000023347	Y	N	ENSGALG00000010296	Y	N
ENSGALG00000014139	Y	N	ENSGALG00000004900	Y	Y	ENSGALG00000009896	Y	N	ENSGALG00000008961	Y	Y	ENSGALG00000007484	Y	N	ENSGALG00000008118	Y	N							ENSGALG00000022254	Y	N	ENSGALG00000011635	Y	N	ENSGALG00000012251	Y	N	ENSGALG00000017297	Y	N
ENSGALG00000008705	Y	N	ENSGALG00000004491	Y	Y	ENSGALG00000008581	Y	Y	ENSGALG00000016078	Y	Y	ENSGALG00000012904	Y	N	ENSGALG00000009641	Y	N							ENSGALG00000003832	Y	N	ENSGALG00000010900	Y	N	ENSGALG00000009514	Y	N	ENSGALG00000010727	Y	Y
ENSGALG00000000678	Y	N	ENSGALG00000007048	Y	Y	ENSGALG00000004346	Y	Y	ENSGALG00000022800	Y	Y	ENSGALG00000008581	Y	N	ENSGALG00000009732	Y	N							ENSGALG00000000610	Y	N	ENSGALG00000009913	Y	N	ENSGALG00000009374	Y	N	ENSGALG00000007243	Y	Y
ENSGALG00000010811	Y	N	ENSGALG00000005332	Y	Y	ENSGALG00000008675	Y	N	ENSGALG00000011965	Y	N	ENSGALG00000004346	Y	N	ENSGALG00000012504	Y	N							ENSGALG00000018686	Y	N	ENSGALG00000014687	Y	N	ENSGALG00000003016	Y	Y	ENSGALG00000012987	Y	N
ENSGALG00000009179	Y	Y	ENSGALG00000005140	Y	N	ENSGALG00000023906	Y	Y	ENSGALG00000002552	Y	Y	ENSGALG00000005185	Y	N	ENSGALG00000013071	Y	N							ENSGALG00000008908	Y	Y	ENSGALG00000011096	Y	N	ENSGALG00000022137	Y	N	ENSGALG00000004794	Y	N
ENSGALG00000007507	Y	N	ENSGALG00000002355	Y	N	ENSGALG00000006424	Y	N	ENSGALG00000017153	Y	N	ENSGALG00000007596	Y	N	ENSGALG00000009612	Y	N							ENSGALG00000010406	Y	N	ENSGALG00000012352	Y	N	ENSGALG00000004722	Y	Y	ENSGALG00000003720	Y	N
ENSGALG00000022078	Y	N	ENSGALG00000005992	Y	Y	ENSGALG00000005839	Y	Y	ENSGALG00000008509	Y	Y	ENSGALG00000001369	Y	Y	ENSGALG00000009514	Y	N							ENSGALG00000007896	Y	N	ENSGALG00000003756	Y	N	ENSGALG00000024103	Y	N	ENSGALG00000005309	Y	N
ENSGALG00000005906	Y	N	ENSGALG00000011054	Y	Y	ENSGALG00000008949	Y	Y	ENSGALG00000000314	Y	Y	ENSGALG00000001048	Y	N	ENSGALG00000011511	Y	N							ENSGALG00000012228	Y	N	ENSGALG00000023740	Y	N	ENSGALG00000008277	Y	N	ENSGALG00000009961	Y	N
ENSGALG00000006459	Y	N	ENSGALG00000001926	Y	N	ENSGALG00000001717	Y	N	ENSGALG00000006507	Y	Y	ENSGALG00000007701	Y	N	ENSGALG00000005241	Y	N							ENSGALG00000015419	Y	Y	ENSGALG00000016559	Y	N	ENSGALG00000017281	Y	N	ENSGALG00000023233	Y	N
ENSGALG00000012111	Y	Y	ENSGALG00000006826	Y	N	ENSGALG00000002590	Y	Y	ENSGALG00000011656	Y	N	ENSGALG00000011341	Y	Y	ENSGALG00000014152	Y	N							ENSGALG00000016342	Y	N	ENSGALG00000010320	Y	N	ENSGALG00000011671	Y	Y	ENSGALG00000000247	Y	N
ENSGALG00000000710	Y	N	ENSGALG00000003574	Y	Y	ENSGALG00000005352	Y	Y	ENSGALG00000003426	Y	Y	ENSGALG00000005839	Y	N	ENSGALG00000009002	Y	N							ENSGALG00000013771	Y	N	ENSGALG00000014908	Y	N	ENSGALG00000001968	Y	N	ENSGALG00000000884	Y	N
ENSGALG00000007826	Y	N	ENSGALG00000016834	Y	Y	ENSGALG00000009129	Y	N	ENSGALG00000006783	Y	N	ENSGALG00000006689	Y	N	ENSGALG00000016945	Y	N							ENSGALG00000003785	Y	N	ENSGALG00000023208	Y	N	ENSGALG00000015531	Y	Y	ENSGALG00000007676	Y	N
ENSGALG00000016152	Y	N	ENSGALG00000008392	Y	N	ENSGALG00000010645	Y	Y	ENSGALG00000024382	Y	Y	ENSGALG00000001276	Y	N	ENSGALG00000009850	Y	N							ENSGALG00000016325	Y	N	ENSGALG00000006873	Y	N	ENSGALG00000011181	Y	N	ENSGALG00000016558	Y	N
ENSGALG00000006974	Y	N	ENSGALG00000016746	Y	N	ENSGALG00000000920	Y	Y	ENSGALG00000006810	Y	Y	ENSGALG00000006930	Y	N	ENSGALG00000009948	Y	N							ENSGALG00000010929	Y	N	ENSGALG00000001022	Y	N	ENSGALG00000012666	Y	Y	ENSGALG00000000230	Y	N
ENSGALG00000008942	Y	N	ENSGALG00000016616	Y	Y	ENSGALG00000012593	Y	Y	ENSGALG00000003782	Y	Y	ENSGALG00000000920	Y	Y	ENSGALG00000011181	Y	N							ENSGALG00000009732	Y	N	ENSGALG00000017405	Y	N	ENSGALG00000006112	Y	N	ENSGALG00000024001	Y	N
ENSGALG00000005396	Y	Y	ENSGALG00000017169	Y	N	ENSGALG00000017094	Y	Y	ENSGALG00000017270	Y	Y	ENSGALG00000017094	Y	Y	ENSGALG00000009791	Y	N							ENSGALG00000009641	Y	N	ENSGALG00000015122	Y	N	ENSGALG00000011350	Y	N	ENSGALG00000016537	Y	Y
ENSGALG00000015916	Y	N	ENSGALG00000001938	Y	N	ENSGALG00000019162	Y	Y	ENSGALG00000015015	Y	Y	ENSGALG00000019162	Y	N	ENSGALG00000002845	Y	N							ENSGALG00000006240	Y	N	ENSGALG00000010434	Y	N	ENSGALG00000006637	Y	Y	ENSGALG00000008705	Y	N
ENSGALG00000005872	Y	N	ENSGALG00000013717	Y	N	ENSGALG00000013009	Y	N	ENSGALG00000015655	Y	Y	ENSGALG00000006728	Y	N	ENSGALG00000011663	Y	N							ENSGALG00000023992	Y	N	ENSGALG00000008454	Y	N	ENSGALG00000009791	Y	N	ENSGALG00000015363	Y	N
ENSGALG00000002618	Y	N	ENSGALG00000023450	Y	N	ENSGALG00000006728	Y	Y	ENSGALG00000009686	Y	N	ENSGALG00000024085	Y	Y	ENSGALG00000012834	Y	N							ENSGALG00000008912	Y	Y	ENSGALG00000011553	Y	N	ENSGALG00000008953	Y	N	ENSGALG00000016187	Y	N
ENSGALG00000014498	Y	N	ENSGALG00000015734	Y	N	ENSGALG00000006904	Y	N	ENSGALG00000008253	Y	Y	ENSGALG00000008518	Y	Y	ENSGALG00000009155	Y	Y							ENSGALG00000011855	Y	N	ENSGALG00000004110	Y	N	ENSGALG00000005867	Y	N	ENSGALG00000003099	Y	N
ENSGALG00000001267	Y	N	ENSGALG00000024384	Y	Y	ENSGALG00000015677	Y	N	ENSGALG00000005237	Y	N	ENSGALG00000014300	Y	N	ENSGALG00000015736	Y	Y							ENSGALG00000005692	Y	Y	ENSGALG00000002873	Y	N	ENSGALG00000023756	Y	N	ENSGALG00000002908	Y	N
ENSGALG00000001759	Y	N	ENSGALG00000005248	Y	N	ENSGALG00000015968	Y	Y	ENSGALG00000016797	Y	Y	ENSGALG00000016589	Y	N	ENSGALG00000015271	Y	N							ENSGALG00000023305	Y	N	ENSGALG00000001276	Y	N	ENSGALG00000015271	Y	N	ENSGALG00000008289	Y	N
ENSGALG00000006194	Y	N	ENSGALG00000006724	Y	Y	ENSGALG00000023541	Y	N	ENSGALG00000022980	Y	N	ENSGALG00000007462	Y	N	ENSGALG00000008961	Y	N							ENSGALG00000012251	Y	N	ENSGALG00000016720	Y	N	ENSGALG00000022800	Y	N	ENSGALG00000006160	Y	N
ENSGALG00000007412	Y	Y	ENSGALG00000011358	Y	N	ENSGALG00000013454	Y	Y	ENSGALG00000017290	Y	N	ENSGALG00000011414	Y	N	ENSGALG00000001677	Y	N							ENSGALG00000006258	Y	N	ENSGALG00000005352	Y	N	ENSGALG00000012420	Y	Y	ENSGALG00000014615	Y	N
ENSGALG00000007750	Y	N	ENSGALG00000016289	Y	N	ENSGALG00000006950	Y	N	ENSGALG00000004794	Y	N	ENSGALG00000000194	Y	Y	ENSGALG00000015001	Y	N							ENSGALG00000002326	Y	N	ENSGALG00000022405	Y	N	ENSGALG00000008445	Y	N	ENSGALG00000011884	Y	N
ENSGALG00000002301	Y	N	ENSGALG00000001557	Y	N	ENSGALG00000001450	Y	N	ENSGALG00000020788	Y	N	ENSGALG00000001091	Y	N	ENSGALG00000004766	Y	N							ENSGALG00000000703	Y	N	ENSGALG00000010645	Y	N	ENSGALG00000008499	Y	N	ENSGALG00000007507	Y	N
ENSGALG00000010226	Y	N	ENSGALG00000002546	Y	Y	ENSGALG00000010858	Y	Y	ENSGALG00000003261	Y	Y	ENSGALG00000014072	Y	N	ENSGALG00000008509	Y	N							ENSGALG00000004722	Y	Y	ENSGALG00000000920	Y	N	ENSGALG00000006424	Y	N	ENSGALG00000016120	Y	N
ENSGALG00000005308	Y	N	ENSGALG00000012290	Y	Y	ENSGALG00000010727	Y	N	ENSGALG00000006584	Y	Y	ENSGALG00000016811	Y	N	ENSGALG00000005985	Y	N							ENSGALG00000003737	Y	N	ENSGALG00000011206	Y	N	ENSGALG00000004960	Y	Y	ENSGALG00000015628	Y	N
ENSGALG00000005966	Y	N	ENSGALG00000003032	Y	Y	ENSGALG00000008518	Y	Y	ENSGALG00000005887	Y	Y	ENSGALG00000015366	Y	Y	ENSGALG00000000314	Y	N							ENSGALG00000008277	Y	Y	ENSGALG00000011656	Y	N	ENSGALG00000014190	Y	N	ENSGALG00000002060	Y	N
ENSGALG00000000458	Y	Y	ENSGALG00000012121	Y	N	ENSGALG00000007243	Y	N	ENSGALG00000014698	Y	N	ENSGALG00000010811	Y	N	ENSGALG00000017062	Y	N							ENSGALG00000004376	Y	N	ENSGALG00000012913	Y	Y	ENSGALG00000012156	Y	N	ENSGALG00000009782	Y	N
ENSGALG00000016352	Y	N	ENSGALG00000001130	Y	Y	ENSGALG00000001449	Y	N	ENSGALG00000013902	Y	N	ENSGALG00000016832	Y	N	ENSGALG00000017059	Y	N							ENSGALG00000009354	Y	N	ENSGALG00000015677	Y	Y	ENSGALG00000005419	Y	Y	ENSGALG00000011974	Y	N
ENSGALG00000000154	Y	Y	ENSGALG00000017120	Y	N	ENSGALG00000004733	Y	Y	ENSGALG00000004491	Y	Y	ENSGALG00000004777	Y	Y	ENSGALG00000014657	Y	N							ENSGALG00000001153	Y	N	ENSGALG00000004361	Y	Y	ENSGALG00000008293	Y	N	ENSGALG00000010627	Y	N
ENSGALG00000007834	Y	Y	ENSGALG00000009653	Y	N	ENSGALG00000002869	Y	Y	ENSGALG00000004531	Y	N	ENSGALG00000007371	Y	Y	ENSGALG00000008024	Y	N							ENSGALG00000022719	Y	Y	ENSGALG00000011605	Y	N	ENSGALG00000004333	Y	N	ENSGALG00000006974	Y	N
ENSGALG00000001700	Y	N	ENSGALG00000013213	Y	Y	ENSGALG00000004351	Y	N	ENSGALG00000007048	Y	N	ENSGALG00000012111	Y	Y	ENSGALG00000005632	Y	N							ENSGALG00000000505	Y	N	ENSGALG00000004790	Y	N	ENSGALG00000011480	Y	N	ENSGALG00000005396	Y	N
ENSGALG00000013209	Y	N	ENSGALG00000017075	Y	Y	ENSGALG00000016522	Y	Y	ENSGALG00000015097	Y	N	ENSGALG00000013265	Y	N	ENSGALG00000003923	Y	N							ENSGALG00000003777	Y	N	ENSGALG00000014944	Y	N	ENSGALG00000021525	Y	N	ENSGALG00000015057	Y	N
ENSGALG00000016666	Y	Y	ENSGALG00000015429	Y	N	ENSGALG00000007462	Y	Y	ENSGALG00000005992	Y	N	ENSGALG00000003018	Y	Y	ENSGALG00000003426	Y	N							ENSGALG00000015531	Y	N	ENSGALG00000010858	Y	N	ENSGALG00000005632	Y	N	ENSGALG00000002781	Y	N
ENSGALG00000016758	Y	N	ENSGALG00000002124	Y	N	ENSGALG00000007103	Y	N	ENSGALG00000023568	Y	Y	ENSGALG00000020260	Y	N	ENSGALG00000011274	Y	N							ENSGALG00000006576	Y	N	ENSGALG00000017297	Y	N	ENSGALG00000005577	Y	Y	ENSGALG00000014498	Y	N
ENSGALG00000010286	Y	N	ENSGALG00000021002	Y	Y	ENSGALG00000012380	Y	N	ENSGALG00000023998	Y	N	ENSGALG00000009973	Y	N	ENSGALG00000007260	Y	N							ENSGALG00000007268	Y	N	ENSGALG00000010727	Y	Y	ENSGALG00000011809	Y	Y	ENSGALG00000006194	Y	N
ENSGALG00000010628	Y	N	ENSGALG00000000684	Y	Y	ENSGALG00000000748	Y	N	ENSGALG00000013155	Y	Y	ENSGALG00000023866	Y	Y	ENSGALG00000006810	Y	N							ENSGALG00000009791	Y	N	ENSGALG00000014006	Y	N	ENSGALG00000003049	Y	Y	ENSGALG00000014877	Y	N
ENSGALG00000008635	Y	Y	ENSGALG00000016944	Y	Y	ENSGALG00000010302	Y	N	ENSGALG00000011054	Y	N	ENSGALG00000015057	Y	Y	ENSGALG00000015908	Y	Y							ENSGALG00000002974	Y	N	ENSGALG00000012508	Y	N	ENSGALG00000007849	Y	Y	ENSGALG00000007131	Y	N
ENSGALG00000006465	Y	N	ENSGALG00000008473	Y	Y	ENSGALG00000006919	Y	N	ENSGALG00000001926	Y	Y	ENSGALG00000005541	Y	N	ENSGALG00000004290	Y	Y							ENSGALG00000010718	Y	N	ENSGALG00000023233	Y	N	ENSGALG00000016797	Y	Y	ENSGALG00000005006	Y	N
ENSGALG00000005674	Y	N	ENSGALG00000001493	Y	N	ENSGALG00000012652	Y	Y	ENSGALG00000003574	Y	N	ENSGALG00000008995	Y	Y	ENSGALG00000001392	Y	N							ENSGALG00000006676	Y	Y	ENSGALG00000002624	Y	N	ENSGALG00000007361	Y	N	ENSGALG00000002886	Y	N
ENSGALG00000015546	Y	N	ENSGALG00000002155	Y	Y	ENSGALG00000000194	Y	Y	ENSGALG00000016979	Y	N	ENSGALG00000009306	Y	Y	ENSGALG00000015029	Y	N							ENSGALG00000012004	Y	N	ENSGALG00000000247	Y	N	ENSGALG00000022980	Y	N	ENSGALG00000011101	Y	N
ENSGALG00000017050	Y	N	ENSGALG00000008990	Y	N	ENSGALG00000014558	Y	Y	ENSGALG00000016834	Y	N	ENSGALG00000019250	Y	Y	ENSGALG00000005237	Y	N							ENSGALG00000004445	Y	N	ENSGALG00000020210	Y	N	ENSGALG00000004594	Y	Y	ENSGALG00000019789	Y	N
ENSGALG00000022601	Y	N	ENSGALG00000002433	Y	N	ENSGALG00000014072	Y	Y	ENSGALG00000008392	Y	N	ENSGALG00000008844	Y	N	ENSGALG00000015379	Y	Y							ENSGALG00000008953	Y	N	ENSGALG00000019719	Y	Y	ENSGALG00000010532	Y	N	ENSGALG00000004813	Y	N
ENSGALG00000011648	Y	N	ENSGALG00000008058	Y	N	ENSGALG00000015332	Y	N	ENSGALG00000000317	Y	Y	ENSGALG00000007657	Y	Y	ENSGALG00000013980	Y	N							ENSGALG00000000965	Y	Y	ENSGALG00000010005	Y	N	ENSGALG00000004803	Y	N	ENSGALG00000000401	Y	N
ENSGALG00000012314	Y	N	ENSGALG00000009750	Y	N	ENSGALG00000003206	Y	N	ENSGALG00000016746	Y	N	ENSGALG00000001240	Y	N	ENSGALG00000007129	Y	N							ENSGALG00000003338	Y	N	ENSGALG00000008143	Y	N	ENSGALG00000011710	Y	N	ENSGALG00000015142	Y	N
ENSGALG00000001210	Y	Y	ENSGALG00000005263	Y	Y	ENSGALG00000000678	Y	N	ENSGALG00000016616	Y	Y	ENSGALG00000015142	Y	Y	ENSGALG00000004527	Y	Y							ENSGALG00000023832	Y	Y	ENSGALG00000019781	Y	N	ENSGALG00000011283	Y	Y	ENSGALG00000010226	Y	N
ENSGALG00000012357	Y	N	ENSGALG00000023501	Y	N	ENSGALG00000005323	Y	Y	ENSGALG00000000061	Y	N	ENSGALG00000007090	Y	N	ENSGALG00000003515	Y	N							ENSGALG00000022800	Y	N	ENSGALG00000004320	Y	N	ENSGALG00000005461	Y	Y	ENSGALG00000022570	Y	N
ENSGALG00000008066	Y	N	ENSGALG00000007871	Y	N	ENSGALG00000010811	Y	N	ENSGALG00000014884	Y	N	ENSGALG00000004267	Y	N	ENSGALG00000014941	Y	N							ENSGALG00000004889	Y	N	ENSGALG00000020322	Y	N	ENSGALG00000013953	Y	Y	ENSGALG00000004963	Y	N
ENSGALG00000012775	Y	N	ENSGALG00000005519	Y	Y	ENSGALG00000007704	Y	Y	ENSGALG00000007468	Y	Y	ENSGALG00000010036	Y	Y	ENSGALG00000011144	Y	N							ENSGALG00000015862	Y	N	ENSGALG00000016537	Y	N	ENSGALG00000013902	Y	N	ENSGALG00000003438	Y	N
ENSGALG00000008308	Y	N	ENSGALG00000007889	Y	Y	ENSGALG00000016832	Y	N	ENSGALG00000002558	Y	Y	ENSGALG00000005504	Y	N	ENSGALG00000023973	Y	N							ENSGALG00000011457	Y	N	ENSGALG00000016462	Y	N	ENSGALG00000008188	Y	N	ENSGALG00000011783	Y	N
ENSGALG00000010827	Y	Y	ENSGALG00000016108	Y	N	ENSGALG00000006226	Y	Y	ENSGALG00000023450	Y	Y	ENSGALG00000002987	Y	N	ENSGALG00000010683	Y	N							ENSGALG00000010319	Y	N	ENSGALG00000016072	Y	N	ENSGALG00000008072	Y	N	ENSGALG00000000458	Y	Y
ENSGALG00000005620	Y	N	ENSGALG00000013782	Y	N	ENSGALG00000007371	Y	N	ENSGALG00000014645	Y	Y	ENSGALG00000000458	Y	Y	ENSGALG00000016558	Y	N							ENSGALG00000008499	Y	N	ENSGALG00000008705	Y	N	ENSGALG00000004900	Y	N	ENSGALG00000006210	Y	N
ENSGALG00000007189	Y	Y	ENSGALG00000003690	Y	Y	ENSGALG00000014155	Y	N	ENSGALG00000005248	Y	N	ENSGALG00000005802	Y	N	ENSGALG00000012691	Y	N							ENSGALG00000003541	Y	Y	ENSGALG00000002900	Y	N	ENSGALG00000004491	Y	Y	ENSGALG00000016944	Y	N
ENSGALG00000004465	Y	N	ENSGALG00000011721	Y	Y	ENSGALG00000005906	Y	N	ENSGALG00000015605	Y	N	ENSGALG00000012751	Y	Y	ENSGALG00000015193	Y	N							ENSGALG00000016800	Y	Y	ENSGALG00000012919	Y	N	ENSGALG00000004330	Y	N	ENSGALG00000007526	Y	Y
ENSGALG00000003441	Y	N	ENSGALG00000022861	Y	N	ENSGALG00000012111	Y	Y	ENSGALG00000000760	Y	Y	ENSGALG00000010785	Y	N	ENSGALG00000001136	Y	N							ENSGALG00000012156	Y	N	ENSGALG00000006343	Y	N	ENSGALG00000017436	Y	N	ENSGALG00000007834	Y	Y
ENSGALG00000015163	Y	Y	ENSGALG00000010870	Y	N	ENSGALG00000013265	Y	Y	ENSGALG00000006724	Y	N	ENSGALG00000004511	Y	N	ENSGALG00000009293	Y	N							ENSGALG00000005419	Y	Y	ENSGALG00000005892	Y	N	ENSGALG00000020376	Y	Y	ENSGALG00000009863	Y	N
ENSGALG00000012365	Y	N	ENSGALG00000003083	Y	N	ENSGALG00000000710	Y	N	ENSGALG00000011358	Y	N	ENSGALG00000007038	Y	N	ENSGALG00000010775	Y	N							ENSGALG00000015600	Y	Y	ENSGALG00000008289	Y	N	ENSGALG00000005140	Y	N	ENSGALG00000001700	Y	N
ENSGALG00000022966	Y	N	ENSGALG00000009424	Y	Y	ENSGALG00000006265	Y	N	ENSGALG00000022782	Y	Y	ENSGALG00000000154	Y	N	ENSGALG00000008945	Y	N							ENSGALG00000004333	Y	N	ENSGALG00000008629	Y	N	ENSGALG00000014972	Y	N	ENSGALG00000023224	Y	N
ENSGALG00000017376	Y	N	ENSGALG00000006715	Y	N	ENSGALG00000016539	Y	Y	ENSGALG00000016289	Y	N	ENSGALG00000001252	Y	N	ENSGALG00000007809	Y	N							ENSGALG00000022081	Y	N	ENSGALG00000007704	Y	Y	ENSGALG00000015954	Y	Y	ENSGALG00000003321	Y	N
ENSGALG00000015181	Y	N	ENSGALG00000004812	Y	Y	ENSGALG00000005396	Y	N	ENSGALG00000017056	Y	N	ENSGALG00000022720	Y	Y	ENSGALG00000015673	Y	N							ENSGALG00000011480	Y	N	ENSGALG00000022847	Y	N	ENSGALG00000016233	Y	Y	ENSGALG00000007889	Y	N
ENSGALG00000004205	Y	N	ENSGALG00000016406	Y	N	ENSGALG00000006629	Y	Y	ENSGALG00000002546	Y	Y	ENSGALG00000013313	Y	N	ENSGALG00000010705	Y	N							ENSGALG00000005409	Y	Y	ENSGALG00000002346	Y	N	ENSGALG00000013155	Y	N	ENSGALG00000000627	Y	N
ENSGALG00000000410	Y	N	ENSGALG00000006025	Y	Y	ENSGALG00000015057	Y	Y	ENSGALG00000016455	Y	N	ENSGALG00000016666	Y	N	ENSGALG00000014995	Y	N							ENSGALG00000000314	Y	N	ENSGALG00000010940	Y	N	ENSGALG00000016899	Y	Y	ENSGALG00000015962	Y	N
ENSGALG00000005769	Y	N	ENSGALG00000013703	Y	Y	ENSGALG00000006061	Y	N	ENSGALG00000012290	Y	Y	ENSGALG00000005071	Y	N	ENSGALG00000000317	Y	N							ENSGALG00000021525	Y	N	ENSGALG00000007371	Y	Y	ENSGALG00000014686	Y	N	ENSGALG00000001947	Y	N
ENSGALG00000004548	Y	N	ENSGALG00000006498	Y	N	ENSGALG00000001267	Y	N	ENSGALG00000011532	Y	N	ENSGALG00000004725	Y	N	ENSGALG00000004930	Y	N							ENSGALG00000005632	Y	N	ENSGALG00000015240	Y	N	ENSGALG00000006485	Y	N	ENSGALG00000001580	Y	N
ENSGALG00000012012	Y	N	ENSGALG00000013207	Y	N	ENSGALG00000013921	Y	N	ENSGALG00000009064	Y	N	ENSGALG00000011077	Y	Y	ENSGALG00000015661	Y	N							ENSGALG00000005577	Y	Y	ENSGALG00000015140	Y	Y	ENSGALG00000023961	Y	Y	ENSGALG00000009035	Y	N
ENSGALG00000011175	Y	N	ENSGALG00000008167	Y	N	ENSGALG00000004002	Y	N	ENSGALG00000003032	Y	Y	ENSGALG00000003321	Y	N	ENSGALG00000007000	Y	N							ENSGALG00000020306	Y	N	ENSGALG00000012790	Y	Y	ENSGALG00000002958	Y	N	ENSGALG00000015118	Y	N
ENSGALG00000005160	Y	N	ENSGALG00000009400	Y	Y	ENSGALG00000006194	Y	N	ENSGALG00000007261	Y	Y	ENSGALG00000023904	Y	N	ENSGALG00000016616	Y	N							ENSGALG00000011809	Y	Y	ENSGALG00000010868	Y	N	ENSGALG00000016223	Y	N	ENSGALG00000007706	Y	Y
ENSGALG00000024346	Y	N	ENSGALG00000008970	Y	Y	ENSGALG00000007799	Y	N	ENSGALG00000015056	Y	Y	ENSGALG00000011690	Y	Y	ENSGALG00000005310	Y	N							ENSGALG00000006645	Y	N	ENSGALG00000009782	Y	N	ENSGALG00000016832	Y	Y	ENSGALG00000022822	Y	N
ENSGALG00000023811	Y	N	ENSGALG00000016934	Y	Y	ENSGALG00000007412	Y	N	ENSGALG00000006877	Y	Y	ENSGALG00000014864	Y	Y	ENSGALG00000023884	Y	Y							ENSGALG00000003744	Y	N	ENSGALG00000022828	Y	N	ENSGALG00000016746	Y	N	ENSGALG00000017077	Y	N
ENSGALG00000006049	Y	N	ENSGALG00000005442	Y	Y	ENSGALG00000011172	Y	N	ENSGALG00000011446	Y	Y	ENSGALG00000016210	Y	N										ENSGALG00000024382	Y	N	ENSGALG00000022518	Y	N	ENSGALG00000016616	Y	N	ENSGALG00000005526	Y	Y
ENSGALG00000009993	Y	N	ENSGALG00000009172	Y	N	ENSGALG00000008995	Y	Y	ENSGALG00000004754	Y	Y	ENSGALG00000020390	Y	Y										ENSGALG00000006810	Y	N	ENSGALG00000004387	Y	N	ENSGALG00000012552	Y	N	ENSGALG00000009228	Y	N
ENSGALG00000006099	Y	N	ENSGALG00000003375	Y	N	ENSGALG00000008844	Y	N	ENSGALG00000013213	Y	Y	ENSGALG00000003316	Y	N										ENSGALG00000003049	Y	N	ENSGALG00000013717	Y	N	ENSGALG00000001314	Y	N	ENSGALG00000004383	Y	N
ENSGALG00000006202	Y	Y	ENSGALG00000003675	Y	N	ENSGALG00000014800	Y	N	ENSGALG00000009552	Y	N	ENSGALG00000011285	Y	N										ENSGALG00000001342	Y	N	ENSGALG00000006629	Y	N	ENSGALG00000018396	Y	Y	ENSGALG00000023997	Y	N
ENSGALG00000004627	Y	Y	ENSGALG00000013340	Y	N	ENSGALG00000014324	Y	Y	ENSGALG00000017075	Y	Y	ENSGALG00000012998	Y	N										ENSGALG00000003782	Y	N	ENSGALG00000011073	Y	N	ENSGALG00000005657	Y	N	ENSGALG00000003992	Y	N
ENSGALG00000000438	Y	N	ENSGALG00000004046	Y	N	ENSGALG00000005308	Y	N	ENSGALG00000021002	Y	N	ENSGALG00000007706	Y	Y										ENSGALG00000015015	Y	N	ENSGALG00000015057	Y	N	ENSGALG00000015150	Y	Y	ENSGALG00000011857	Y	N
ENSGALG00000003087	Y	N	ENSGALG00000006036	Y	Y	ENSGALG00000005966	Y	N	ENSGALG00000012893	Y	Y	ENSGALG00000022985	Y	N										ENSGALG00000015254	Y	Y	ENSGALG00000002781	Y	N	ENSGALG00000014809	Y	Y	ENSGALG00000017064	Y	N
ENSGALG00000005348	Y	Y	ENSGALG00000009689	Y	N	ENSGALG00000001933	Y	N	ENSGALG00000009134	Y	N	ENSGALG00000018557	Y	Y										ENSGALG00000000049	Y	Y	ENSGALG00000013244	Y	N	ENSGALG00000016152	Y	N	ENSGALG00000006498	Y	N
ENSGALG00000013183	Y	Y	ENSGALG00000008104	Y	N	ENSGALG00000000641	Y	N	ENSGALG00000001840	Y	N	ENSGALG00000002988	Y	N										ENSGALG00000008253	Y	N	ENSGALG00000002107	Y	N	ENSGALG00000002555	Y	N	ENSGALG00000012357	Y	N
ENSGALG00000012550	Y	N	ENSGALG00000015377	Y	N	ENSGALG00000000458	Y	Y	ENSGALG00000013587	Y	Y	ENSGALG00000015568	Y	N										ENSGALG00000016797	Y	Y	ENSGALG00000013728	Y	N	ENSGALG00000006802	Y	N	ENSGALG00000008066	Y	N
ENSGALG00000010551	Y	N	ENSGALG00000016718	Y	N	ENSGALG00000004170	Y	N	ENSGALG00000008473	Y	Y	ENSGALG00000021238	Y	N										ENSGALG00000009378	Y	N	ENSGALG00000014877	Y	N	ENSGALG00000006609	Y	N	ENSGALG00000012759	Y	N
ENSGALG00000005845	Y	Y	ENSGALG00000010311	Y	Y	ENSGALG00000004511	Y	Y	ENSGALG00000001493	Y	N	ENSGALG00000012357	Y	N										ENSGALG00000021269	Y	Y	ENSGALG00000012533	Y	N	ENSGALG00000012715	Y	Y	ENSGALG00000001101	Y	N
ENSGALG00000001719	Y	N	ENSGALG00000010369	Y	Y	ENSGALG00000000154	Y	Y	ENSGALG00000000151	Y	N	ENSGALG00000014368	Y	Y										ENSGALG00000007361	Y	N	ENSGALG00000023739	Y	N	ENSGALG00000001688	Y	N	ENSGALG00000006760	Y	N
ENSGALG00000013528	Y	N	ENSGALG00000024301	Y	Y	ENSGALG00000007834	Y	Y	ENSGALG00000002155	Y	N	ENSGALG00000021016	Y	N										ENSGALG00000019502	Y	Y	ENSGALG00000002911	Y	N	ENSGALG00000002631	Y	N	ENSGALG00000008343	Y	N
ENSGALG00000008930	Y	Y	ENSGALG00000015564	Y	Y	ENSGALG00000005991	Y	N	ENSGALG00000001518	Y	N	ENSGALG00000014008	Y	N										ENSGALG00000011710	Y	N	ENSGALG00000016455	Y	Y	ENSGALG00000016289	Y	N	ENSGALG00000014076	Y	N
ENSGALG00000007778	Y	N	ENSGALG00000016203	Y	N	ENSGALG00000001700	Y	N	ENSGALG00000005971	Y	N	ENSGALG00000012271	Y	N										ENSGALG00000011283	Y	N	ENSGALG00000002886	Y	N	ENSGALG00000008439	Y	Y	ENSGALG00000012147	Y	N
ENSGALG00000005010	Y	N	ENSGALG00000009601	Y	Y	ENSGALG00000016666	Y	Y	ENSGALG00000010164	Y	N	ENSGALG00000016144	Y	Y										ENSGALG00000005461	Y	Y	ENSGALG00000009306	Y	N	ENSGALG00000012847	Y	N	ENSGALG00000003375	Y	N
ENSGALG00000002001	Y	N	ENSGALG00000016546	Y	N	ENSGALG00000005071	Y	Y	ENSGALG00000023501	Y	N	ENSGALG00000009940	Y	N										ENSGALG00000007620	Y	Y	ENSGALG00000012298	Y	Y	ENSGALG00000009722	Y	N	ENSGALG00000012260	Y	N
ENSGALG00000006292	Y	N	ENSGALG00000001768	Y	Y	ENSGALG00000010286	Y	N	ENSGALG00000007710	Y	N	ENSGALG00000012704	Y	N										ENSGALG00000004464	Y	N	ENSGALG00000015142	Y	Y	ENSGALG00000002546	Y	Y	ENSGALG00000009615	Y	N
ENSGALG00000011489	Y	Y	ENSGALG00000016636	Y	N	ENSGALG00000002022	Y	N	ENSGALG00000007889	Y	N	ENSGALG00000011053	Y	N										ENSGALG00000006584	Y	Y	ENSGALG00000013131	Y	N	ENSGALG00000014845	Y	N	ENSGALG00000009744	Y	N
ENSGALG00000007395	Y	Y	ENSGALG00000002305	Y	N	ENSGALG00000010628	Y	N	ENSGALG00000016108	Y	N	ENSGALG00000013304	Y	Y										ENSGALG00000005887	Y	Y	ENSGALG00000005642	Y	N	ENSGALG00000003032	Y	N	ENSGALG00000004465	Y	N
ENSGALG00000012939	Y	N	ENSGALG00000015688	Y	Y	ENSGALG00000023904	Y	Y	ENSGALG00000002874	Y	N	ENSGALG00000003063	Y	N										ENSGALG00000014300	Y	N	ENSGALG00000007356	Y	Y	ENSGALG00000006449	Y	N	ENSGALG00000001441	Y	N
ENSGALG00000003969	Y	N	ENSGALG00000015593	Y	Y	ENSGALG00000008635	Y	Y	ENSGALG00000016333	Y	N	ENSGALG00000000379	Y	N										ENSGALG00000013953	Y	Y	ENSGALG00000009677	Y	N	ENSGALG00000002902	Y	N	ENSGALG00000011281	Y	N
ENSGALG00000010603	Y	N	ENSGALG00000015440	Y	Y	ENSGALG00000014112	Y	Y	ENSGALG00000001074	Y	Y	ENSGALG00000007267	Y	N										ENSGALG00000008072	Y	Y	ENSGALG00000005451	Y	N	ENSGALG00000004146	Y	N	ENSGALG00000011069	Y	N
ENSGALG00000005579	Y	N	ENSGALG00000002563	Y	N	ENSGALG00000006340	Y	N	ENSGALG00000008888	Y	Y	ENSGALG00000003495	Y	N										ENSGALG00000004900	Y	N	ENSGALG00000011783	Y	N	ENSGALG00000005610	Y	N	ENSGALG00000004706	Y	N
ENSGALG00000013510	Y	N	ENSGALG00000012049	Y	N	ENSGALG00000002725	Y	N	ENSGALG00000010870	Y	N	ENSGALG00000006876	Y	N										ENSGALG00000004491	Y	N	ENSGALG00000001539	Y	N	ENSGALG00000003706	Y	N	ENSGALG00000001632	Y	N
ENSGALG00000018879	Y	N	ENSGALG00000021313	Y	N	ENSGALG00000003316	Y	N	ENSGALG00000003163	Y	Y	ENSGALG00000008704	Y	N										ENSGALG00000006795	Y	Y	ENSGALG00000000458	Y	N	ENSGALG00000011446	Y	Y	ENSGALG00000003385	Y	N
ENSGALG00000024172	Y	N	ENSGALG00000023855	Y	Y	ENSGALG00000012998	Y	Y	ENSGALG00000009424	Y	Y	ENSGALG00000009600	Y	N										ENSGALG00000000584	Y	N	ENSGALG00000001840	Y	N	ENSGALG00000006069	Y	Y	ENSGALG00000017376	Y	N
ENSGALG00000014565	Y	N	ENSGALG00000014664	Y	N	ENSGALG00000015546	Y	N	ENSGALG00000013194	Y	N	ENSGALG00000012061	Y	Y										ENSGALG00000004330	Y	N	ENSGALG00000023207	Y	N	ENSGALG00000001130	Y	Y	ENSGALG00000022857	Y	N
ENSGALG00000023616	Y	Y	ENSGALG00000000936	Y	Y	ENSGALG00000014971	Y	Y	ENSGALG00000002789	Y	Y	ENSGALG00000008006	Y	N										ENSGALG00000005441	Y	Y	ENSGALG00000000218	Y	N	ENSGALG00000001933	Y	N	ENSGALG00000005769	Y	N
ENSGALG00000001331	Y	Y	ENSGALG00000009092	Y	N	ENSGALG00000017050	Y	N	ENSGALG00000005526	Y	Y	ENSGALG00000021852	Y	N										ENSGALG00000003939	Y	N	ENSGALG00000012751	Y	N	ENSGALG00000017120	Y	N	ENSGALG00000003478	Y	Y
ENSGALG00000014829	Y	Y	ENSGALG00000011564	Y	Y	ENSGALG00000024275	Y	N	ENSGALG00000013251	Y	Y	ENSGALG00000006344	Y	N										ENSGALG00000016899	Y	Y	ENSGALG00000017173	Y	N	ENSGALG00000004083	Y	Y	ENSGALG00000005931	Y	N
ENSGALG00000009246	Y	N	ENSGALG00000022652	Y	Y	ENSGALG00000015216	Y	Y	ENSGALG00000011164	Y	Y	ENSGALG00000021135	Y	N										ENSGALG00000014686	Y	N	ENSGALG00000007526	Y	Y	ENSGALG00000017075	Y	N	ENSGALG00000021689	Y	N
ENSGALG00000022502	Y	Y	ENSGALG00000016941	Y	Y	ENSGALG00000022985	Y	N	ENSGALG00000004812	Y	N	ENSGALG00000004205	Y	N										ENSGALG00000006485	Y	N	ENSGALG00000005991	Y	N	ENSGALG00000016352	Y	N	ENSGALG00000015709	Y	N
ENSGALG00000005152	Y	N	ENSGALG00000017644	Y	N	ENSGALG00000002988	Y	N	ENSGALG00000003015	Y	Y	ENSGALG00000016927	Y	N										ENSGALG00000023961	Y	Y	ENSGALG00000007834	Y	Y	ENSGALG00000009279	Y	N	ENSGALG00000019961	Y	N
ENSGALG00000002892	Y	N	ENSGALG00000007358	Y	Y	ENSGALG00000004769	Y	Y	ENSGALG00000014004	Y	N	ENSGALG00000007053	Y	N										ENSGALG00000002958	Y	Y	ENSGALG00000013476	Y	Y	ENSGALG00000015205	Y	Y	ENSGALG00000021679	Y	N
ENSGALG00000004260	Y	N	ENSGALG00000022988	Y	Y	ENSGALG00000020488	Y	N	ENSGALG00000006025	Y	Y	ENSGALG00000021362	Y	N										ENSGALG00000016223	Y	N	ENSGALG00000016299	Y	N	ENSGALG00000000154	Y	N	ENSGALG00000016268	Y	N
ENSGALG00000002559	Y	N	ENSGALG00000009567	Y	Y	ENSGALG00000002591	Y	N	ENSGALG00000013703	Y	Y	ENSGALG00000021340	Y	N										ENSGALG00000009718	Y	N	ENSGALG00000016308	Y	N	ENSGALG00000015321	Y	N	ENSGALG00000006099	Y	N
ENSGALG00000000891	Y	N	ENSGALG00000003748	Y	N	ENSGALG00000004341	Y	N	ENSGALG00000004284	Y	N	ENSGALG00000013311	Y	N										ENSGALG00000008947	Y	N	ENSGALG00000001021	Y	N	ENSGALG00000016905	Y	Y	ENSGALG00000014801	Y	N
ENSGALG00000008607	Y	N	ENSGALG00000008279	Y	N	ENSGALG00000006583	Y	N	ENSGALG00000000313	Y	Y	ENSGALG00000024318	Y	N										ENSGALG00000006009	Y	N	ENSGALG00000006665	Y	N	ENSGALG00000008589	Y	N	ENSGALG00000013183	Y	N
ENSGALG00000001618	Y	N	ENSGALG00000006351	Y	N	ENSGALG00000014368	Y	Y	ENSGALG00000006498	Y	N	ENSGALG00000003374	Y	Y										ENSGALG00000001516	Y	N	ENSGALG00000023224	Y	N	ENSGALG00000002433	Y	N	ENSGALG00000007023	Y	N
ENSGALG00000009309	Y	N	ENSGALG00000014674	Y	Y	ENSGALG00000012357	Y	N	ENSGALG00000013207	Y	N	ENSGALG00000003281	Y	N										ENSGALG00000023273	Y	N	ENSGALG00000002564	Y	N	ENSGALG00000016227	Y	Y	ENSGALG00000011747	Y	N
ENSGALG00000005420	Y	N	ENSGALG00000015786	Y	Y	ENSGALG00000011483	Y	N	ENSGALG00000008167	Y	N	ENSGALG00000010468	Y	N										ENSGALG00000016035	Y	Y	ENSGALG00000011690	Y	Y	ENSGALG00000005263	Y	N	ENSGALG00000004338	Y	N
ENSGALG00000000276	Y	N	ENSGALG00000006563	Y	Y	ENSGALG00000007346	Y	N	ENSGALG00000003747	Y	Y	ENSGALG00000005321	Y	N										ENSGALG00000008298	Y	Y	ENSGALG00000011858	Y	N	ENSGALG00000016900	Y	N	ENSGALG00000007778	Y	N
ENSGALG00000003933	Y	N	ENSGALG00000017119	Y	Y	ENSGALG00000004150	Y	N	ENSGALG00000009400	Y	Y	ENSGALG00000004332	Y	N										ENSGALG00000000317	Y	N	ENSGALG00000012151	Y	N	ENSGALG00000007871	Y	N	ENSGALG00000016839	Y	N
ENSGALG00000004569	Y	N	ENSGALG00000014910	Y	Y	ENSGALG00000016144	Y	Y	ENSGALG00000008970	Y	Y	ENSGALG00000005814	Y	N										ENSGALG00000000217	Y	Y	ENSGALG00000023212	Y	N	ENSGALG00000005519	Y	N	ENSGALG00000011489	Y	Y
ENSGALG00000007326	Y	N	ENSGALG00000011549	Y	Y	ENSGALG00000001375	Y	N	ENSGALG00000015089	Y	Y	ENSGALG00000000902	Y	N										ENSGALG00000023204	Y	N	ENSGALG00000003690	Y	N	ENSGALG00000017036	Y	N	ENSGALG00000003066	Y	Y
ENSGALG00000016631	Y	N	ENSGALG00000009739	Y	Y	ENSGALG00000006245	Y	N	ENSGALG00000005442	Y	N	ENSGALG00000012385	Y	Y										ENSGALG00000017086	Y	N	ENSGALG00000001455	Y	N	ENSGALG00000006891	Y	Y	ENSGALG00000020454	Y	N
ENSGALG00000011165	Y	N	ENSGALG00000011695	Y	N	ENSGALG00000012775	Y	N	ENSGALG00000004593	Y	N	ENSGALG00000010926	Y	Y										ENSGALG00000023884	Y	Y	ENSGALG00000023232	Y	N	ENSGALG00000016108	Y	N	ENSGALG00000012705	Y	N
ENSGALG00000016708	Y	N	ENSGALG00000008764	Y	N	ENSGALG00000005620	Y	N	ENSGALG00000004510	Y	Y	ENSGALG00000019277	Y	Y										ENSGALG00000012681	Y	N	ENSGALG00000023109	Y	N	ENSGALG00000008270	Y	N	ENSGALG00000012592	Y	N
ENSGALG00000012610	Y	Y	ENSGALG00000004716	Y	N	ENSGALG00000004465	Y	N	ENSGALG00000011200	Y	Y	ENSGALG00000005845	Y	N										ENSGALG00000015150	Y	Y	ENSGALG00000007706	Y	N	ENSGALG00000003690	Y	Y	ENSGALG00000010603	Y	N
ENSGALG00000010182	Y	N	ENSGALG00000000335	Y	N	ENSGALG00000000889	Y	N	ENSGALG00000006811	Y	Y	ENSGALG00000001050	Y	N										ENSGALG00000024104	Y	N	ENSGALG00000003485	Y	N	ENSGALG00000003316	Y	Y	ENSGALG00000013510	Y	N
ENSGALG00000022497	Y	N	ENSGALG00000005128	Y	N	ENSGALG00000000878	Y	N	ENSGALG00000004046	Y	N	ENSGALG00000007563	Y	N										ENSGALG00000023345	Y	N	ENSGALG00000002108	Y	N	ENSGALG00000015115	Y	Y	ENSGALG00000006489	Y	N
ENSGALG00000013726	Y	N	ENSGALG00000007260	Y	Y	ENSGALG00000003063	Y	N	ENSGALG00000023656	Y	Y	ENSGALG00000002960	Y	Y										ENSGALG00000002555	Y	N	ENSGALG00000017077	Y	N	ENSGALG00000013890	Y	Y	ENSGALG00000011746	Y	N
ENSGALG00000005093	Y	N	ENSGALG00000012487	Y	N	ENSGALG00000015163	Y	Y	ENSGALG00000004574	Y	Y	ENSGALG00000010364	Y	N										ENSGALG00000002558	Y	N	ENSGALG00000011657	Y	N	ENSGALG00000007366	Y	Y	ENSGALG00000006051	Y	N
ENSGALG00000007280	Y	Y	ENSGALG00000012997	Y	N	ENSGALG00000012350	Y	N	ENSGALG00000006036	Y	Y	ENSGALG00000011489	Y	N										ENSGALG00000010598	Y	N	ENSGALG00000015712	Y	N	ENSGALG00000003163	Y	N	ENSGALG00000022502	Y	N
ENSGALG00000006842	Y	N	ENSGALG00000014516	Y	Y	ENSGALG00000012365	Y	N	ENSGALG00000008104	Y	N	ENSGALG00000007395	Y	N										ENSGALG00000014645	Y	N	ENSGALG00000003992	Y	N	ENSGALG00000017050	Y	N	ENSGALG00000008279	Y	N
ENSGALG00000005077	Y	Y	ENSGALG00000006038	Y	N	ENSGALG00000009600	Y	N	ENSGALG00000016718	Y	Y	ENSGALG00000010303	Y	N										ENSGALG00000024384	Y	N	ENSGALG00000017064	Y	N	ENSGALG00000004921	Y	Y	ENSGALG00000015813	Y	N
ENSGALG00000002225	Y	N	ENSGALG00000002712	Y	Y	ENSGALG00000008704	Y	Y	ENSGALG00000011775	Y	N	ENSGALG00000009953	Y	N										ENSGALG00000011991	Y	Y	ENSGALG00000021238	Y	N	ENSGALG00000009266	Y	Y	ENSGALG00000006457	Y	N
ENSGALG00000008870	Y	N	ENSGALG00000004527	Y	Y	ENSGALG00000013742	Y	N	ENSGALG00000004028	Y	Y	ENSGALG00000005728	Y	N										ENSGALG00000006609	Y	N	ENSGALG00000011543	Y	N	ENSGALG00000009555	Y	N	ENSGALG00000006158	Y	Y
ENSGALG00000007550	Y	N	ENSGALG00000005061	Y	N	ENSGALG00000012061	Y	Y	ENSGALG00000010311	Y	Y	ENSGALG00000023936	Y	Y										ENSGALG00000012715	Y	N	ENSGALG00000006520	Y	N	ENSGALG00000004812	Y	Y	ENSGALG00000012946	Y	N
ENSGALG00000022802	Y	N	ENSGALG00000003891	Y	N	ENSGALG00000022966	Y	N	ENSGALG00000010369	Y	N	ENSGALG00000021039	Y	N										ENSGALG00000000227	Y	N	ENSGALG00000023327	Y	N	ENSGALG00000006508	Y	N	ENSGALG00000001191	Y	Y
ENSGALG00000003973	Y	N	ENSGALG00000005676	Y	N	ENSGALG00000015181	Y	N	ENSGALG00000002671	Y	N	ENSGALG00000019803	Y	N										ENSGALG00000000760	Y	N	ENSGALG00000016498	Y	N	ENSGALG00000006025	Y	N	ENSGALG00000009309	Y	N
ENSGALG00000007561	Y	N	ENSGALG00000001188	Y	N	ENSGALG00000003739	Y	N	ENSGALG00000024301	Y	N	ENSGALG00000002162	Y	N										ENSGALG00000002631	Y	N	ENSGALG00000016144	Y	N	ENSGALG00000002988	Y	N	ENSGALG00000002646	Y	N
ENSGALG00000005046	Y	N	ENSGALG00000015807	Y	N	ENSGALG00000001718	Y	N	ENSGALG00000005272	Y	N	ENSGALG00000002595	Y	N										ENSGALG00000017056	Y	N	ENSGALG00000001898	Y	N	ENSGALG00000011994	Y	N	ENSGALG00000010178	Y	N
ENSGALG00000007665	Y	N	ENSGALG00000010724	Y	N	ENSGALG00000015110	Y	N	ENSGALG00000012714	Y	N	ENSGALG00000010331	Y	N										ENSGALG00000011099	Y	Y	ENSGALG00000012147	Y	N	ENSGALG00000014477	Y	Y	ENSGALG00000005420	Y	N
ENSGALG00000007008	Y	N	ENSGALG00000001411	Y	N	ENSGALG00000011175	Y	N	ENSGALG00000009302	Y	Y	ENSGALG00000016570	Y	N										ENSGALG00000008113	Y	N	ENSGALG00000023229	Y	N	ENSGALG00000013703	Y	N	ENSGALG00000000397	Y	N
ENSGALG00000004691	Y	N	ENSGALG00000016850	Y	Y	ENSGALG00000014303	Y	N	ENSGALG00000009020	Y	N	ENSGALG00000016828	Y	N										ENSGALG00000023800	Y	Y	ENSGALG00000006409	Y	N	ENSGALG00000011510	Y	N	ENSGALG00000009540	Y	N
ENSGALG00000021021	Y	N	ENSGALG00000014382	Y	Y	ENSGALG00000009268	Y	N	ENSGALG00000015564	Y	Y	ENSGALG00000007515	Y	N										ENSGALG00000012847	Y	Y	ENSGALG00000009615	Y	N	ENSGALG00000016246	Y	N	ENSGALG00000023231	Y	N
ENSGALG00000006326	Y	N	ENSGALG00000011703	Y	N	ENSGALG00000006099	Y	N	ENSGALG00000009719	Y	Y	ENSGALG00000020381	Y	N										ENSGALG00000009722	Y	N	ENSGALG00000012260	Y	N	ENSGALG00000008043	Y	Y	ENSGALG00000012199	Y	N
ENSGALG00000012351	Y	N	ENSGALG00000007623	Y	N	ENSGALG00000004627	Y	N	ENSGALG00000009601	Y	Y	ENSGALG00000001331	Y	N										ENSGALG00000009315	Y	N	ENSGALG00000022622	Y	N	ENSGALG00000009400	Y	N	ENSGALG00000008383	Y	N
ENSGALG00000000516	Y	N	ENSGALG00000020561	Y	N	ENSGALG00000019261	Y	Y	ENSGALG00000006000	Y	Y	ENSGALG00000003957	Y	N										ENSGALG00000002546	Y	N	ENSGALG00000003288	Y	N	ENSGALG00000008733	Y	Y	ENSGALG00000001919	Y	N
ENSGALG00000007512	Y	N	ENSGALG00000009293	Y	N	ENSGALG00000010468	Y	N	ENSGALG00000001768	Y	N	ENSGALG00000004260	Y	N										ENSGALG00000010794	Y	N	ENSGALG00000012484	Y	N	ENSGALG00000008044	Y	N	ENSGALG00000011658	Y	Y
ENSGALG00000007245	Y	Y	ENSGALG00000012894	Y	Y	ENSGALG00000005348	Y	Y	ENSGALG00000015910	Y	N	ENSGALG00000007656	Y	Y										ENSGALG00000009707	Y	N	ENSGALG00000012117	Y	N	ENSGALG00000008970	Y	N	ENSGALG00000010884	Y	N
ENSGALG00000015218	Y	N	ENSGALG00000006379	Y	Y	ENSGALG00000013183	Y	N	ENSGALG00000015593	Y	N	ENSGALG00000015425	Y	N										ENSGALG00000011455	Y	Y	ENSGALG00000016783	Y	N	ENSGALG00000016934	Y	N	ENSGALG00000022497	Y	N
ENSGALG00000007481	Y	N	ENSGALG00000002489	Y	N	ENSGALG00000005321	Y	N	ENSGALG00000021201	Y	N	ENSGALG00000007650	Y	N										ENSGALG00000000521	Y	N	ENSGALG00000008006	Y	N	ENSGALG00000015089	Y	Y	ENSGALG00000013726	Y	N
ENSGALG00000002802	Y	N	ENSGALG00000011738	Y	N	ENSGALG00000005814	Y	Y	ENSGALG00000016350	Y	N	ENSGALG00000002412	Y	N										ENSGALG00000009064	Y	N	ENSGALG00000016927	Y	N	ENSGALG00000006245	Y	Y	ENSGALG00000010235	Y	N
ENSGALG00000015980	Y	Y	ENSGALG00000014970	Y	Y	ENSGALG00000000902	Y	N	ENSGALG00000009437	Y	Y	ENSGALG00000008040	Y	N										ENSGALG00000003032	Y	N	ENSGALG00000006421	Y	N	ENSGALG00000005442	Y	Y	ENSGALG00000003484	Y	N
ENSGALG00000001597	Y	N	ENSGALG00000015835	Y	Y	ENSGALG00000008930	Y	N	ENSGALG00000012177	Y	Y	ENSGALG00000012549	Y	N										ENSGALG00000015056	Y	N	ENSGALG00000022857	Y	N	ENSGALG00000002407	Y	Y	ENSGALG00000013776	Y	N
ENSGALG00000007483	Y	N	ENSGALG00000004121	Y	N	ENSGALG00000011489	Y	Y	ENSGALG00000000402	Y	Y	ENSGALG00000016491	Y	Y										ENSGALG00000011446	Y	N	ENSGALG00000003478	Y	Y	ENSGALG00000010374	Y	N	ENSGALG00000015579	Y	N
ENSGALG00000022558	Y	Y	ENSGALG00000001513	Y	N	ENSGALG00000004200	Y	N	ENSGALG00000011209	Y	N	ENSGALG00000004199	Y	N										ENSGALG00000010721	Y	N	ENSGALG00000023419	Y	N	ENSGALG00000005401	Y	N	ENSGALG00000022802	Y	N
ENSGALG00000013554	Y	Y	ENSGALG00000014978	Y	N	ENSGALG00000010303	Y	N	ENSGALG00000015847	Y	N	ENSGALG00000006543	Y	N										ENSGALG00000010958	Y	Y	ENSGALG00000015109	Y	N	ENSGALG00000010213	Y	Y	ENSGALG00000023586	Y	Y
ENSGALG00000004373	Y	N	ENSGALG00000011153	Y	N	ENSGALG00000007395	Y	Y	ENSGALG00000005161	Y	N	ENSGALG00000006894	Y	N										ENSGALG00000001130	Y	N	ENSGALG00000004162	Y	N	ENSGALG00000003640	Y	Y	ENSGALG00000014023	Y	N
ENSGALG00000013354	Y	N	ENSGALG00000009915	Y	N	ENSGALG00000004814	Y	Y	ENSGALG00000009612	Y	Y	ENSGALG00000004569	Y	N										ENSGALG00000023359	Y	Y	ENSGALG00000016127	Y	N	ENSGALG00000012061	Y	N	ENSGALG00000010724	Y	Y
ENSGALG00000022270	Y	Y	ENSGALG00000005977	Y	N	ENSGALG00000014874	Y	N	ENSGALG00000007677	Y	N	ENSGALG00000000608	Y	N										ENSGALG00000001933	Y	N	ENSGALG00000001169	Y	N	ENSGALG00000009689	Y	N	ENSGALG00000012969	Y	N
ENSGALG00000023202	Y	N	ENSGALG00000009154	Y	N	ENSGALG00000012939	Y	N	ENSGALG00000011513	Y	N	ENSGALG00000000498	Y	N										ENSGALG00000014999	Y	N	ENSGALG00000023228	Y	N	ENSGALG00000004028	Y	Y	ENSGALG00000011144	Y	N
ENSGALG00000006137	Y	Y	ENSGALG00000000908	Y	N	ENSGALG00000016570	Y	Y	ENSGALG00000009850	Y	Y	ENSGALG00000016524	Y	N										ENSGALG00000008883	Y	N	ENSGALG00000021740	Y	N	ENSGALG00000023598	Y	Y	ENSGALG00000009532	Y	N
ENSGALG00000009433	Y	N	ENSGALG00000006034	Y	N	ENSGALG00000016076	Y	N	ENSGALG00000007045	Y	Y	ENSGALG00000008332	Y	N										ENSGALG00000004083	Y	Y	ENSGALG00000007443	Y	N	ENSGALG00000010311	Y	Y	ENSGALG00000007665	Y	N
ENSGALG00000009728	Y	N	ENSGALG00000010214	Y	Y	ENSGALG00000006995	Y	Y	ENSGALG00000003551	Y	N	ENSGALG00000001749	Y	N										ENSGALG00000023249	Y	N	ENSGALG00000004044	Y	N	ENSGALG00000001239	Y	N	ENSGALG00000015208	Y	N
ENSGALG00000007480	Y	N	ENSGALG00000022870	Y	N	ENSGALG00000001033	Y	N	ENSGALG00000012447	Y	N	ENSGALG00000011451	Y	N										ENSGALG00000010533	Y	N	ENSGALG00000015765	Y	N	ENSGALG00000010369	Y	N	ENSGALG00000004691	Y	N
ENSGALG00000005855	Y	Y	ENSGALG00000010013	Y	Y	ENSGALG00000013702	Y	N	ENSGALG00000023825	Y	Y	ENSGALG00000007690	Y	N										ENSGALG00000013213	Y	N	ENSGALG00000015143	Y	N	ENSGALG00000000779	Y	Y	ENSGALG00000004270	Y	N
ENSGALG00000024261	Y	N	ENSGALG00000001531	Y	N	ENSGALG00000014565	Y	N	ENSGALG00000000242	Y	Y	ENSGALG00000009262	Y	N										ENSGALG00000000492	Y	N	ENSGALG00000016662	Y	N	ENSGALG00000006473	Y	N	ENSGALG00000021021	Y	N
ENSGALG00000010032	Y	Y	ENSGALG00000006208	Y	N	ENSGALG00000001331	Y	Y	ENSGALG00000007358	Y	Y	ENSGALG00000023903	Y	N										ENSGALG00000009134	Y	N	ENSGALG00000013765	Y	N	ENSGALG00000015967	Y	N	ENSGALG00000021971	Y	N
ENSGALG00000011621	Y	N	ENSGALG00000015103	Y	N	ENSGALG00000005506	Y	Y	ENSGALG00000005026	Y	N	ENSGALG00000007280	Y	Y										ENSGALG00000005062	Y	Y	ENSGALG00000007786	Y	N	ENSGALG00000009268	Y	Y	ENSGALG00000014573	Y	N
ENSGALG00000003566	Y	N	ENSGALG00000002540	Y	N	ENSGALG00000014829	Y	N	ENSGALG00000011439	Y	Y	ENSGALG00000022935	Y	N										ENSGALG00000005968	Y	N	ENSGALG00000003374	Y	N	ENSGALG00000005797	Y	Y	ENSGALG00000006326	Y	N
ENSGALG00000014208	Y	Y	ENSGALG00000015453	Y	N	ENSGALG00000023885	Y	N	ENSGALG00000009270	Y	Y	ENSGALG00000019174	Y	Y										ENSGALG00000015205	Y	Y	ENSGALG00000016196	Y	N	ENSGALG00000024369	Y	N	ENSGALG00000006586	Y	N
ENSGALG00000002953	Y	N	ENSGALG00000010566	Y	Y	ENSGALG00000022502	Y	Y	ENSGALG00000003748	Y	N	ENSGALG00000002720	Y	Y										ENSGALG00000013587	Y	N	ENSGALG00000015440	Y	N	ENSGALG00000015095	Y	N	ENSGALG00000012894	Y	N
ENSGALG00000005956	Y	Y	ENSGALG00000014945	Y	N	ENSGALG00000004260	Y	N	ENSGALG00000004893	Y	Y	ENSGALG00000008969	Y	N										ENSGALG00000004658	Y	N	ENSGALG00000000378	Y	N	ENSGALG00000018821	Y	Y	ENSGALG00000000516	Y	N
ENSGALG00000006643	Y	N	ENSGALG00000009258	Y	N	ENSGALG00000010789	Y	N	ENSGALG00000007886	Y	N	ENSGALG00000014372	Y	Y										ENSGALG00000017378	Y	N	ENSGALG00000011747	Y	N	ENSGALG00000004627	Y	N	ENSGALG00000003584	Y	N
ENSGALG00000008520	Y	N	ENSGALG00000010490	Y	N	ENSGALG00000005146	Y	N	ENSGALG00000015522	Y	N	ENSGALG00000004827	Y	N										ENSGALG00000006835	Y	Y	ENSGALG00000021851	Y	N	ENSGALG00000021087	Y	N	ENSGALG00000023225	Y	N
ENSGALG00000019768	Y	N	ENSGALG00000000234	Y	N	ENSGALG00000008160	Y	N	ENSGALG00000002845	Y	Y	ENSGALG00000021021	Y	N										ENSGALG00000001664	Y	N	ENSGALG00000014445	Y	N	ENSGALG00000016292	Y	Y	ENSGALG00000005961	Y	N
ENSGALG00000007840	Y	Y	ENSGALG00000004297	Y	N	ENSGALG00000002412	Y	N	ENSGALG00000009844	Y	Y	ENSGALG00000001250	Y	N										ENSGALG00000015511	Y	N	ENSGALG00000006087	Y	N	ENSGALG00000001396	Y	Y	ENSGALG00000006209	Y	N
ENSGALG00000016595	Y	N	ENSGALG00000008154	Y	N	ENSGALG00000004199	Y	Y	ENSGALG00000014674	Y	N	ENSGALG00000005175	Y	N										ENSGALG00000002855	Y	Y	ENSGALG00000005209	Y	N	ENSGALG00000003803	Y	N	ENSGALG00000003975	Y	N
ENSGALG00000010846	Y	Y	ENSGALG00000019617	Y	N	ENSGALG00000001949	Y	N	ENSGALG00000015736	Y	Y	ENSGALG00000009220	Y	Y										ENSGALG00000016905	Y	Y	ENSGALG00000004345	Y	N	ENSGALG00000015688	Y	N	ENSGALG00000010908	Y	N
ENSGALG00000000225	Y	Y	ENSGALG00000005584	Y	N	ENSGALG00000001438	Y	N	ENSGALG00000016518	Y	N	ENSGALG00000004196	Y	Y										ENSGALG00000002155	Y	N	ENSGALG00000023203	Y	N	ENSGALG00000005714	Y	N	ENSGALG00000004098	Y	N
ENSGALG00000002729	Y	Y	ENSGALG00000014523	Y	N	ENSGALG00000004569	Y	N	ENSGALG00000006563	Y	N	ENSGALG00000010969	Y	N										ENSGALG00000003689	Y	Y	ENSGALG00000009740	Y	N	ENSGALG00000010551	Y	N	ENSGALG00000013354	Y	N
ENSGALG00000014355	Y	N	ENSGALG00000004528	Y	Y	ENSGALG00000000498	Y	Y	ENSGALG00000017119	Y	Y	ENSGALG00000010891	Y	N										ENSGALG00000005263	Y	Y	ENSGALG00000013468	Y	N	ENSGALG00000007196	Y	N	ENSGALG00000023202	Y	N
ENSGALG00000004144	Y	N	ENSGALG00000012216	Y	N	ENSGALG00000000608	Y	N	ENSGALG00000014910	Y	N	ENSGALG00000013417	Y	N										ENSGALG00000010397	Y	Y	ENSGALG00000009592	Y	N	ENSGALG00000023115	Y	N	ENSGALG00000003700	Y	N
ENSGALG00000012938	Y	Y	ENSGALG00000003488	Y	Y	ENSGALG00000016524	Y	N	ENSGALG00000002562	Y	N	ENSGALG00000015013	Y	N										ENSGALG00000003160	Y	N	ENSGALG00000011489	Y	N	ENSGALG00000004074	Y	N	ENSGALG00000006658	Y	N
ENSGALG00000003467	Y	N	ENSGALG00000006929	Y	N	ENSGALG00000012610	Y	Y	ENSGALG00000008005	Y	N	ENSGALG00000016755	Y	Y										ENSGALG00000009301	Y	Y	ENSGALG00000004814	Y	Y	ENSGALG00000002563	Y	N	ENSGALG00000006208	Y	N
ENSGALG00000011469	Y	N	ENSGALG00000002172	Y	N	ENSGALG00000001749	Y	Y	ENSGALG00000023862	Y	N	ENSGALG00000004449	Y	Y										ENSGALG00000005519	Y	N	ENSGALG00000003066	Y	N	ENSGALG00000009344	Y	N	ENSGALG00000015633	Y	N
ENSGALG00000022533	Y	Y	ENSGALG00000016655	Y	N	ENSGALG00000007101	Y	N	ENSGALG00000001443	Y	N	ENSGALG00000001621	Y	N										ENSGALG00000023025	Y	N	ENSGALG00000022057	Y	N	ENSGALG00000008604	Y	N	ENSGALG00000023216	Y	N
ENSGALG00000013098	Y	N	ENSGALG00000012747	Y	Y	ENSGALG00000011658	Y	N	ENSGALG00000009739	Y	Y	ENSGALG00000000067	Y	N										ENSGALG00000001574	Y	N	ENSGALG00000017091	Y	N	ENSGALG00000005655	Y	Y	ENSGALG00000014740	Y	N
ENSGALG00000008645	Y	N	ENSGALG00000009701	Y	Y	ENSGALG00000009741	Y	N	ENSGALG00000020956	Y	Y	ENSGALG00000012192	Y	N										ENSGALG00000001561	Y	N	ENSGALG00000006886	Y	N	ENSGALG00000000701	Y	N	ENSGALG00000004698	Y	N
ENSGALG00000022067	Y	Y	ENSGALG00000007070	Y	Y	ENSGALG00000005613	Y	N	ENSGALG00000013182	Y	N	ENSGALG00000002802	Y	N										ENSGALG00000007622	Y	N	ENSGALG00000012705	Y	N	ENSGALG00000010947	Y	Y	ENSGALG00000023516	Y	N
ENSGALG00000016389	Y	N	ENSGALG00000010055	Y	N	ENSGALG00000007690	Y	N	ENSGALG00000004386	Y	Y	ENSGALG00000005727	Y	N										ENSGALG00000008543	Y	N	ENSGALG00000005728	Y	N	ENSGALG00000021313	Y	N	ENSGALG00000010219	Y	N
ENSGALG00000015035	Y	N	ENSGALG00000000351	Y	Y	ENSGALG00000004220	Y	N	ENSGALG00000017062	Y	Y	ENSGALG00000001073	Y	Y										ENSGALG00000001074	Y	Y	ENSGALG00000013510	Y	N	ENSGALG00000007069	Y	N	ENSGALG00000015516	Y	N
ENSGALG00000007720	Y	Y	ENSGALG00000006360	Y	N	ENSGALG00000003914	Y	Y	ENSGALG00000011695	Y	N	ENSGALG00000010736	Y	N										ENSGALG00000007719	Y	N	ENSGALG00000023936	Y	N	ENSGALG00000023855	Y	Y	ENSGALG00000000707	Y	N
ENSGALG00000008701	Y	N	ENSGALG00000016959	Y	N	ENSGALG00000007280	Y	Y	ENSGALG00000004716	Y	N	ENSGALG00000012106	Y	Y										ENSGALG00000007366	Y	Y	ENSGALG00000012631	Y	N	ENSGALG00000010303	Y	Y	ENSGALG00000010863	Y	N
ENSGALG00000022602	Y	Y	ENSGALG00000008611	Y	N	ENSGALG00000004466	Y	N	ENSGALG00000000335	Y	N													ENSGALG00000003163	Y	N	ENSGALG00000022552	Y	N	ENSGALG00000007395	Y	N	ENSGALG00000006643	Y	N
ENSGALG00000013369	Y	N	ENSGALG00000005246	Y	Y	ENSGALG00000016112	Y	N	ENSGALG00000005128	Y	N													ENSGALG00000006796	Y	Y	ENSGALG00000005171	Y	N	ENSGALG00000010322	Y	N	ENSGALG00000009032	Y	N
ENSGALG00000003539	Y	N	ENSGALG00000012110	Y	Y	ENSGALG00000006842	Y	N	ENSGALG00000007260	Y	Y													ENSGALG00000016123	Y	N	ENSGALG00000006051	Y	N	ENSGALG00000001519	Y	Y	ENSGALG00000005123	Y	N
ENSGALG00000006472	Y	Y	ENSGALG00000023537	Y	Y	ENSGALG00000007550	Y	N	ENSGALG00000014634	Y	N													ENSGALG00000016597	Y	Y	ENSGALG00000015055	Y	N	ENSGALG00000011214	Y	N	ENSGALG00000002703	Y	N
ENSGALG00000012623	Y	Y	ENSGALG00000005102	Y	Y	ENSGALG00000015136	Y	Y	ENSGALG00000005882	Y	N													ENSGALG00000011009	Y	Y	ENSGALG00000000509	Y	Y	ENSGALG00000013624	Y	N	ENSGALG00000004297	Y	N
ENSGALG00000003253	Y	Y	ENSGALG00000017235	Y	N	ENSGALG00000003973	Y	N	ENSGALG00000013948	Y	Y													ENSGALG00000008007	Y	Y	ENSGALG00000023218	Y	N	ENSGALG00000012370	Y	N	ENSGALG00000008520	Y	N
ENSGALG00000019622	Y	Y	ENSGALG00000012917	Y	Y	ENSGALG00000007561	Y	N	ENSGALG00000012997	Y	N													ENSGALG00000005526	Y	N	ENSGALG00000013064	Y	N	ENSGALG00000011111	Y	N	ENSGALG00000018800	Y	N
ENSGALG00000006934	Y	N	ENSGALG00000012010	Y	Y	ENSGALG00000006497	Y	N	ENSGALG00000010335	Y	N													ENSGALG00000002789	Y	Y	ENSGALG00000015597	Y	N	ENSGALG00000006740	Y	Y	ENSGALG00000000789	Y	N
ENSGALG00000007659	Y	N	ENSGALG00000003212	Y	Y	ENSGALG00000005175	Y	N	ENSGALG00000002712	Y	N													ENSGALG00000004921	Y	Y	ENSGALG00000008697	Y	N	ENSGALG00000016076	Y	Y	ENSGALG00000001973	Y	N
ENSGALG00000004965	Y	N	ENSGALG00000001526	Y	N	ENSGALG00000012351	Y	N	ENSGALG00000003965	Y	Y													ENSGALG00000009266	Y	N	ENSGALG00000001191	Y	N	ENSGALG00000004472	Y	N	ENSGALG00000004144	Y	N
ENSGALG00000013740	Y	N	ENSGALG00000011885	Y	N	ENSGALG00000006601	Y	N	ENSGALG00000005061	Y	N													ENSGALG00000002678	Y	Y	ENSGALG00000007936	Y	N	ENSGALG00000001471	Y	Y	ENSGALG00000011572	Y	N
ENSGALG00000003181	Y	N	ENSGALG00000004184	Y	N	ENSGALG00000023879	Y	Y	ENSGALG00000017690	Y	Y													ENSGALG00000004812	Y	N	ENSGALG00000009607	Y	N	ENSGALG00000011564	Y	N	ENSGALG00000003467	Y	N
ENSGALG00000022447	Y	N	ENSGALG00000010030	Y	N	ENSGALG00000014746	Y	Y	ENSGALG00000016850	Y	N													ENSGALG00000006508	Y	N	ENSGALG00000009309	Y	N	ENSGALG00000004448	Y	Y	ENSGALG00000006110	Y	N
ENSGALG00000007392	Y	N	ENSGALG00000003837	Y	Y	ENSGALG00000000067	Y	N	ENSGALG00000011703	Y	N													ENSGALG00000003015	Y	N	ENSGALG00000014835	Y	N	ENSGALG00000016941	Y	N	ENSGALG00000008645	Y	N
ENSGALG00000012045	Y	Y	ENSGALG00000016581	Y	Y	ENSGALG00000016361	Y	Y	ENSGALG00000011144	Y	N													ENSGALG00000015675	Y	N	ENSGALG00000005420	Y	N	ENSGALG00000009724	Y	Y	ENSGALG00000000632	Y	N
ENSGALG00000015200	Y	N	ENSGALG00000014827	Y	Y	ENSGALG00000002802	Y	N	ENSGALG00000023973	Y	Y													ENSGALG00000013703	Y	N	ENSGALG00000008632	Y	N	ENSGALG00000007358	Y	Y	ENSGALG00000016931	Y	N
ENSGALG00000011016	Y	N	ENSGALG00000011295	Y	N	ENSGALG00000015980	Y	N	ENSGALG00000005285	Y	Y													ENSGALG00000000313	Y	N	ENSGALG00000000299	Y	N	ENSGALG00000013535	Y	Y	ENSGALG00000012747	Y	N
ENSGALG00000012239	Y	N	ENSGALG00000000927	Y	Y	ENSGALG00000012106	Y	Y	ENSGALG00000001136	Y	Y													ENSGALG00000008032	Y	Y	ENSGALG00000006412	Y	Y	ENSGALG00000005990	Y	Y	ENSGALG00000000351	Y	N
ENSGALG00000010237	Y	Y	ENSGALG00000006074	Y	Y	ENSGALG00000011166	Y	Y	ENSGALG00000008945	Y	Y													ENSGALG00000006325	Y	N	ENSGALG00000008383	Y	N	ENSGALG00000006912	Y	N	ENSGALG00000011745	Y	N
ENSGALG00000004321	Y	N	ENSGALG00000014210	Y	Y	ENSGALG00000008936	Y	N	ENSGALG00000010179	Y	N													ENSGALG00000016246	Y	N	ENSGALG00000015024	Y	N	ENSGALG00000003008	Y	Y	ENSGALG00000011650	Y	N
ENSGALG00000015983	Y	N	ENSGALG00000012658	Y	N	ENSGALG00000022558	Y	N	ENSGALG00000010589	Y	Y													ENSGALG00000008043	Y	N	ENSGALG00000010513	Y	Y	ENSGALG00000024048	Y	N	ENSGALG00000023217	Y	N
ENSGALG00000012634	Y	N	ENSGALG00000000817	Y	N	ENSGALG00000006137	Y	N	ENSGALG00000014639	Y	N													ENSGALG00000009400	Y	N	ENSGALG00000015416	Y	N	ENSGALG00000003670	Y	N	ENSGALG00000012724	Y	N
ENSGALG00000017132	Y	N	ENSGALG00000012568	Y	Y	ENSGALG00000000739	Y	N	ENSGALG00000006379	Y	N													ENSGALG00000006039	Y	N	ENSGALG00000007280	Y	N	ENSGALG00000004260	Y	Y	ENSGALG00000014729	Y	N
ENSGALG00000016567	Y	N	ENSGALG00000001564	Y	N	ENSGALG00000001727	Y	N	ENSGALG00000017293	Y	N													ENSGALG00000016934	Y	N	ENSGALG00000002452	Y	Y	ENSGALG00000014674	Y	N	ENSGALG00000012623	Y	Y
ENSGALG00000000453	Y	N	ENSGALG00000013768	Y	N	ENSGALG00000008211	Y	N	ENSGALG00000011738	Y	N													ENSGALG00000015089	Y	Y	ENSGALG00000015040	Y	N	ENSGALG00000015786	Y	N	ENSGALG00000003253	Y	N
ENSGALG00000004832	Y	N	ENSGALG00000015112	Y	N	ENSGALG00000009728	Y	N	ENSGALG00000014970	Y	N													ENSGALG00000007782	Y	N	ENSGALG00000005599	Y	N	ENSGALG00000015736	Y	Y	ENSGALG00000004195	Y	N
ENSGALG00000007250	Y	N	ENSGALG00000011813	Y	N	ENSGALG00000005855	Y	Y	ENSGALG00000008240	Y	N													ENSGALG00000006245	Y	N	ENSGALG00000015579	Y	N	ENSGALG00000003014	Y	N	ENSGALG00000019622	Y	Y
ENSGALG00000009037	Y	Y	ENSGALG00000017154	Y	Y	ENSGALG00000015388	Y	Y	ENSGALG00000015835	Y	Y													ENSGALG00000004510	Y	N	ENSGALG00000015345	Y	N	ENSGALG00000006563	Y	N	ENSGALG00000005246	Y	Y
ENSGALG00000002165	Y	N	ENSGALG00000007113	Y	Y	ENSGALG00000005403	Y	Y	ENSGALG00000008353	Y	Y													ENSGALG00000016538	Y	N	ENSGALG00000006038	Y	N	ENSGALG00000004660	Y	Y	ENSGALG00000006934	Y	N
ENSGALG00000016721	Y	Y	ENSGALG00000011442	Y	Y	ENSGALG00000010032	Y	Y	ENSGALG00000001513	Y	N													ENSGALG00000002407	Y	N	ENSGALG00000022802	Y	N	ENSGALG00000013617	Y	N	ENSGALG00000015337	Y	Y
ENSGALG00000003736	Y	N	ENSGALG00000009865	Y	N	ENSGALG00000011051	Y	N	ENSGALG00000014978	Y	N													ENSGALG00000008465	Y	N	ENSGALG00000008969	Y	N	ENSGALG00000014603	Y	Y	ENSGALG00000009839	Y	N
ENSGALG00000002321	Y	N	ENSGALG00000015348	Y	N	ENSGALG00000014997	Y	N	ENSGALG00000009168	Y	N													ENSGALG00000011200	Y	Y	ENSGALG00000010724	Y	Y	ENSGALG00000011549	Y	N	ENSGALG00000013740	Y	N
ENSGALG00000003144	Y	N	ENSGALG00000010898	Y	Y	ENSGALG00000002442	Y	N	ENSGALG00000011153	Y	N													ENSGALG00000005401	Y	N	ENSGALG00000004691	Y	N	ENSGALG00000003833	Y	N	ENSGALG00000001082	Y	N
ENSGALG00000003010	Y	N	ENSGALG00000016803	Y	N	ENSGALG00000001816	Y	N	ENSGALG00000006034	Y	N													ENSGALG00000010213	Y	Y	ENSGALG00000004270	Y	N	ENSGALG00000017331	Y	N	ENSGALG00000015105	Y	N
ENSGALG00000014413	Y	N	ENSGALG00000008349	Y	N	ENSGALG00000005909	Y	Y	ENSGALG00000010214	Y	N													ENSGALG00000008914	Y	Y	ENSGALG00000017465	Y	N	ENSGALG00000016165	Y	N	ENSGALG00000003212	Y	Y
ENSGALG00000008857	Y	N	ENSGALG00000009512	Y	Y	ENSGALG00000017276	Y	Y	ENSGALG00000010013	Y	Y													ENSGALG00000006811	Y	N	ENSGALG00000007011	Y	Y	ENSGALG00000008885	Y	Y	ENSGALG00000016310	Y	N
ENSGALG00000004650	Y	N	ENSGALG00000017110	Y	N	ENSGALG00000009805	Y	N	ENSGALG00000006208	Y	N													ENSGALG00000000899	Y	N	ENSGALG00000008665	Y	N	ENSGALG00000014985	Y	N	ENSGALG00000016244	Y	N
ENSGALG00000001363	Y	N	ENSGALG00000015758	Y	Y	ENSGALG00000014208	Y	Y	ENSGALG00000002298	Y	Y													ENSGALG00000007007	Y	N	ENSGALG00000014573	Y	N	ENSGALG00000007628	Y	N	ENSGALG00000006843	Y	N
ENSGALG00000019017	Y	N	ENSGALG00000015126	Y	Y	ENSGALG00000000759	Y	N	ENSGALG00000004986	Y	N													ENSGALG00000003640	Y	N	ENSGALG00000007729	Y	N	ENSGALG00000012891	Y	N	ENSGALG00000003158	Y	N
ENSGALG00000021305	Y	N	ENSGALG00000000939	Y	N	ENSGALG00000008469	Y	Y	ENSGALG00000024083	Y	N													ENSGALG00000004028	Y	Y	ENSGALG00000012894	Y	N	ENSGALG00000011274	Y	Y	ENSGALG00000012101	Y	N
ENSGALG00000012702	Y	N	ENSGALG00000004598	Y	N	ENSGALG00000012835	Y	N	ENSGALG00000002585	Y	N													ENSGALG00000023598	Y	N	ENSGALG00000006379	Y	N	ENSGALG00000005226	Y	Y	ENSGALG00000000453	Y	N
ENSGALG00000009927	Y	N	ENSGALG00000003193	Y	Y	ENSGALG00000004437	Y	N	ENSGALG00000004852	Y	Y													ENSGALG00000015599	Y	N	ENSGALG00000004616	Y	N	ENSGALG00000015615	Y	N	ENSGALG00000011295	Y	N
ENSGALG00000000822	Y	N	ENSGALG00000001846	Y	N	ENSGALG00000013034	Y	Y	ENSGALG00000012313	Y	Y													ENSGALG00000010311	Y	N	ENSGALG00000008815	Y	N	ENSGALG00000012487	Y	N	ENSGALG00000007250	Y	N
ENSGALG00000019003	Y	N	ENSGALG00000023562	Y	N	ENSGALG00000019768	Y	N	ENSGALG00000009998	Y	Y													ENSGALG00000008440	Y	N	ENSGALG00000010757	Y	N	ENSGALG00000017332	Y	N	ENSGALG00000022805	Y	N
ENSGALG00000008861	Y	Y	ENSGALG00000016463	Y	N	ENSGALG00000008302	Y	N	ENSGALG00000014206	Y	N													ENSGALG00000007948	Y	N	ENSGALG00000019172	Y	N	ENSGALG00000013200	Y	Y	ENSGALG00000010034	Y	N
ENSGALG00000008247	Y	N	ENSGALG00000001141	Y	Y	ENSGALG00000016829	Y	N	ENSGALG00000005584	Y	N													ENSGALG00000008628	Y	N	ENSGALG00000001073	Y	N	ENSGALG00000014786	Y	Y	ENSGALG00000016404	Y	N
ENSGALG00000014899	Y	N	ENSGALG00000014031	Y	N	ENSGALG00000007840	Y	Y	ENSGALG00000002477	Y	Y													ENSGALG00000021689	Y	N	ENSGALG00000003932	Y	N	ENSGALG00000006680	Y	N	ENSGALG00000009519	Y	Y
ENSGALG00000001282	Y	Y	ENSGALG00000013968	Y	Y	ENSGALG00000024035	Y	N	ENSGALG00000010441	Y	N													ENSGALG00000007242	Y	N	ENSGALG00000001212	Y	N	ENSGALG00000016646	Y	N	ENSGALG00000014413	Y	N
ENSGALG00000001630	Y	N	ENSGALG00000001752	Y	Y	ENSGALG00000010846	Y	Y	ENSGALG00000014523	Y	N													ENSGALG00000006473	Y	N				ENSGALG00000016112	Y	Y	ENSGALG00000010719	Y	N
ENSGALG00000003147	Y	N	ENSGALG00000016084	Y	Y	ENSGALG00000000225	Y	N	ENSGALG00000000264	Y	N													ENSGALG00000015967	Y	N				ENSGALG00000014516	Y	N	ENSGALG00000001363	Y	N
ENSGALG00000023708	Y	N	ENSGALG00000003410	Y	N	ENSGALG00000004021	Y	N	ENSGALG00000004528	Y	N													ENSGALG00000020359	Y	N				ENSGALG00000010943	Y	Y	ENSGALG00000010748	Y	N
ENSGALG00000003761	Y	Y	ENSGALG00000005241	Y	N	ENSGALG00000015947	Y	Y	ENSGALG00000012216	Y	N													ENSGALG00000024369	Y	N				ENSGALG00000004527	Y	N	ENSGALG00000000102	Y	N
ENSGALG00000011673	Y	Y	ENSGALG00000016769	Y	N	ENSGALG00000009988	Y	N	ENSGALG00000016860	Y	N													ENSGALG00000012846	Y	Y				ENSGALG00000013844	Y	N	ENSGALG00000013215	Y	N
ENSGALG00000023611	Y	N	ENSGALG00000011319	Y	N	ENSGALG00000012938	Y	Y	ENSGALG00000003726	Y	N													ENSGALG00000009920	Y	N				ENSGALG00000005046	Y	N	ENSGALG00000003874	Y	N
ENSGALG00000015742	Y	N	ENSGALG00000009304	Y	N	ENSGALG00000001862	Y	Y	ENSGALG00000006929	Y	N													ENSGALG00000022354	Y	N				ENSGALG00000011618	Y	N	ENSGALG00000011659	Y	N
ENSGALG00000003910	Y	N	ENSGALG00000010391	Y	Y	ENSGALG00000023925	Y	Y	ENSGALG00000009626	Y	N													ENSGALG00000015915	Y	N				ENSGALG00000016464	Y	Y	ENSGALG00000007768	Y	N
ENSGALG00000000427	Y	N	ENSGALG00000003118	Y	Y	ENSGALG00000005087	Y	N	ENSGALG00000002172	Y	N													ENSGALG00000009302	Y	N				ENSGALG00000007269	Y	N	ENSGALG00000001630	Y	N
ENSGALG00000005150	Y	N	ENSGALG00000013124	Y	Y	ENSGALG00000001780	Y	N	ENSGALG00000002012	Y	N													ENSGALG00000015095	Y	N				ENSGALG00000000107	Y	Y	ENSGALG00000008349	Y	N
ENSGALG00000008286	Y	Y	ENSGALG00000014463	Y	Y	ENSGALG00000013098	Y	N	ENSGALG00000009701	Y	Y													ENSGALG00000006125	Y	Y				ENSGALG00000010969	Y	Y	ENSGALG00000023338	Y	N
ENSGALG00000004773	Y	N	ENSGALG00000007819	Y	Y	ENSGALG00000015035	Y	N	ENSGALG00000011973	Y	N													ENSGALG00000018821	Y	N				ENSGALG00000012351	Y	N	ENSGALG00000010341	Y	N
ENSGALG00000017524	Y	N	ENSGALG00000014349	Y	Y	ENSGALG00000006358	Y	Y	ENSGALG00000010055	Y	N													ENSGALG00000009719	Y	Y				ENSGALG00000010139	Y	N	ENSGALG00000002429	Y	N
ENSGALG00000015549	Y	N	ENSGALG00000001884	Y	Y	ENSGALG00000005469	Y	Y	ENSGALG00000002223	Y	Y													ENSGALG00000009919	Y	N				ENSGALG00000015895	Y	N	ENSGALG00000003251	Y	N
ENSGALG00000005434	Y	Y	ENSGALG00000007019	Y	N	ENSGALG00000007720	Y	Y	ENSGALG00000008611	Y	N													ENSGALG00000007588	Y	N				ENSGALG00000011613	Y	N	ENSGALG00000003727	Y	N
ENSGALG00000023301	Y	Y	ENSGALG00000009048	Y	N	ENSGALG00000014673	Y	Y	ENSGALG00000015746	Y	N													ENSGALG00000023065	Y	N				ENSGALG00000006003	Y	Y	ENSGALG00000004598	Y	N
ENSGALG00000023444	Y	Y	ENSGALG00000001419	Y	N	ENSGALG00000008701	Y	N	ENSGALG00000004310	Y	N													ENSGALG00000022505	Y	N				ENSGALG00000005156	Y	N	ENSGALG00000000169	Y	N
ENSGALG00000024016	Y	N	ENSGALG00000015022	Y	Y	ENSGALG00000014935	Y	Y	ENSGALG00000015768	Y	Y													ENSGALG00000016292	Y	N				ENSGALG00000001869	Y	Y	ENSGALG00000004342	Y	N
ENSGALG00000011882	Y	Y	ENSGALG00000015245	Y	Y	ENSGALG00000013369	Y	N	ENSGALG00000012110	Y	N													ENSGALG00000015583	Y	N				ENSGALG00000015528	Y	Y	ENSGALG00000009451	Y	N
ENSGALG00000013400	Y	N	ENSGALG00000015323	Y	Y	ENSGALG00000002182	Y	N	ENSGALG00000016302	Y	N													ENSGALG00000006311	Y	N				ENSGALG00000003126	Y	N	ENSGALG00000001485	Y	N
ENSGALG00000011258	Y	N	ENSGALG00000014855	Y	Y	ENSGALG00000003253	Y	Y	ENSGALG00000023537	Y	N													ENSGALG00000003446	Y	Y				ENSGALG00000015835	Y	Y	ENSGALG00000001141	Y	Y
ENSGALG00000008480	Y	N	ENSGALG00000012796	Y	N	ENSGALG00000012623	Y	Y	ENSGALG00000009248	Y	Y													ENSGALG00000005714	Y	N				ENSGALG00000015980	Y	N	ENSGALG00000014492	Y	N
ENSGALG00000015025	Y	N	ENSGALG00000001264	Y	N	ENSGALG00000019622	Y	Y	ENSGALG00000010967	Y	N													ENSGALG00000021201	Y	N				ENSGALG00000011153	Y	N	ENSGALG00000023444	Y	N
ENSGALG00000007686	Y	N	ENSGALG00000010387	Y	N	ENSGALG00000007603	Y	N	ENSGALG00000009027	Y	N													ENSGALG00000009437	Y	N				ENSGALG00000008936	Y	N	ENSGALG00000012405	Y	N
ENSGALG00000006757	Y	N	ENSGALG00000011078	Y	N	ENSGALG00000019794	Y	N	ENSGALG00000015820	Y	Y													ENSGALG00000007426	Y	Y				ENSGALG00000005977	Y	N	ENSGALG00000010900	Y	N
ENSGALG00000007668	Y	N	ENSGALG00000003805	Y	N	ENSGALG00000005662	Y	N	ENSGALG00000005102	Y	Y													ENSGALG00000021877	Y	N				ENSGALG00000009372	Y	N	ENSGALG00000001861	Y	N
ENSGALG00000009079	Y	N	ENSGALG00000011206	Y	N	ENSGALG00000006702	Y	Y	ENSGALG00000010706	Y	N													ENSGALG00000010947	Y	Y				ENSGALG00000009563	Y	Y	ENSGALG00000008708	Y	N
ENSGALG00000014687	Y	Y	ENSGALG00000022986	Y	N	ENSGALG00000006934	Y	N	ENSGALG00000006851	Y	Y													ENSGALG00000013528	Y	Y				ENSGALG00000005297	Y	Y	ENSGALG00000017148	Y	N
ENSGALG00000011424	Y	Y	ENSGALG00000001371	Y	N	ENSGALG00000021271	Y	Y	ENSGALG00000003212	Y	N													ENSGALG00000021313	Y	N				ENSGALG00000010013	Y	N	ENSGALG00000011553	Y	N
ENSGALG00000016724	Y	Y	ENSGALG00000023258	Y	Y	ENSGALG00000016394	Y	N	ENSGALG00000012010	Y	Y													ENSGALG00000015970	Y	Y				ENSGALG00000005287	Y	N	ENSGALG00000008018	Y	N
ENSGALG00000008460	Y	N	ENSGALG00000015431	Y	N	ENSGALG00000009942	Y	N	ENSGALG00000016244	Y	Y													ENSGALG00000017137	Y	N				ENSGALG00000006137	Y	N	ENSGALG00000023189	Y	N
ENSGALG00000002971	Y	Y	ENSGALG00000008425	Y	Y	ENSGALG00000003285	Y	Y	ENSGALG00000014485	Y	Y													ENSGALG00000009612	Y	N				ENSGALG00000018634	Y	N	ENSGALG00000009074	Y	N
ENSGALG00000022546	Y	N	ENSGALG00000011025	Y	N	ENSGALG00000004965	Y	N	ENSGALG00000003837	Y	N													ENSGALG00000008508	Y	N				ENSGALG00000014873	Y	N	ENSGALG00000022716	Y	N
ENSGALG00000018754	Y	Y	ENSGALG00000009052	Y	N	ENSGALG00000013740	Y	N	ENSGALG00000010030	Y	N													ENSGALG00000014844	Y	N				ENSGALG00000000293	Y	Y	ENSGALG00000017307	Y	N
ENSGALG00000008418	Y	N	ENSGALG00000009690	Y	N	ENSGALG00000015200	Y	N	ENSGALG00000006519	Y	Y													ENSGALG00000009850	Y	N				ENSGALG00000005114	Y	N	ENSGALG00000015458	Y	N
ENSGALG00000002740	Y	N	ENSGALG00000015087	Y	Y	ENSGALG00000004882	Y	N	ENSGALG00000007993	Y	Y													ENSGALG00000016251	Y	N				ENSGALG00000019382	Y	N	ENSGALG00000005609	Y	N
ENSGALG00000003516	Y	Y	ENSGALG00000008378	Y	Y	ENSGALG00000011016	Y	N	ENSGALG00000009404	Y	N													ENSGALG00000007045	Y	Y				ENSGALG00000004394	Y	Y	ENSGALG00000011400	Y	N
ENSGALG00000011553	Y	N	ENSGALG00000003457	Y	Y	ENSGALG00000000040	Y	Y	ENSGALG00000016581	Y	N													ENSGALG00000012370	Y	N				ENSGALG00000009107	Y	Y	ENSGALG00000000377	Y	N
ENSGALG00000014976	Y	Y	ENSGALG00000001163	Y	N	ENSGALG00000010237	Y	Y	ENSGALG00000014827	Y	N													ENSGALG00000005822	Y	Y				ENSGALG00000002540	Y	N	ENSGALG00000003365	Y	N
ENSGALG00000007701	Y	Y	ENSGALG00000002897	Y	Y	ENSGALG00000016567	Y	N	ENSGALG00000007744	Y	Y													ENSGALG00000016076	Y	N				ENSGALG00000002907	Y	Y	ENSGALG00000004379	Y	N
ENSGALG00000002722	Y	N	ENSGALG00000015673	Y	Y	ENSGALG00000000453	Y	N	ENSGALG00000007839	Y	Y													ENSGALG00000012136	Y	N				ENSGALG00000005791	Y	N	ENSGALG00000008095	Y	N
ENSGALG00000015842	Y	N	ENSGALG00000016079	Y	N	ENSGALG00000012392	Y	Y	ENSGALG00000006126	Y	Y													ENSGALG00000001471	Y	Y				ENSGALG00000015789	Y	N	ENSGALG00000024128	Y	N
ENSGALG00000013971	Y	N	ENSGALG00000010705	Y	Y	ENSGALG00000002165	Y	N	ENSGALG00000000927	Y	Y													ENSGALG00000004472	Y	N				ENSGALG00000006756	Y	Y	ENSGALG00000019719	Y	Y
ENSGALG00000016439	Y	Y	ENSGALG00000011550	Y	Y	ENSGALG00000016721	Y	Y	ENSGALG00000008673	Y	N													ENSGALG00000011564	Y	N				ENSGALG00000016908	Y	N	ENSGALG00000016624	Y	N
ENSGALG00000010054	Y	N	ENSGALG00000005347	Y	Y	ENSGALG00000006565	Y	Y	ENSGALG00000013553	Y	Y													ENSGALG00000008303	Y	N				ENSGALG00000015453	Y	N	ENSGALG00000010005	Y	N
ENSGALG00000009474	Y	Y	ENSGALG00000005310	Y	Y	ENSGALG00000003144	Y	N	ENSGALG00000013603	Y	Y													ENSGALG00000004448	Y	Y				ENSGALG00000019132	Y	Y	ENSGALG00000008256	Y	N
ENSGALG00000011400	Y	Y	ENSGALG00000005628	Y	Y	ENSGALG00000013848	Y	N	ENSGALG00000023483	Y	N													ENSGALG00000022652	Y	N				ENSGALG00000010566	Y	N	ENSGALG00000020322	Y	N
ENSGALG00000000620	Y	N	ENSGALG00000014866	Y	Y	ENSGALG00000008061	Y	Y	ENSGALG00000006074	Y	Y													ENSGALG00000016941	Y	N				ENSGALG00000008940	Y	Y	ENSGALG00000007183	Y	N
ENSGALG00000013985	Y	N	ENSGALG00000002221	Y	N	ENSGALG00000001162	Y	N	ENSGALG00000007911	Y	Y													ENSGALG00000016163	Y	N				ENSGALG00000005476	Y	Y	ENSGALG00000006578	Y	N
ENSGALG00000011639	Y	N	ENSGALG00000000780	Y	Y	ENSGALG00000006447	Y	N	ENSGALG00000010448	Y	N													ENSGALG00000007862	Y	N				ENSGALG00000011082	Y	N	ENSGALG00000023211	Y	N
ENSGALG00000007238	Y	Y	ENSGALG00000024383	Y	Y	ENSGALG00000006915	Y	N	ENSGALG00000014210	Y	Y													ENSGALG00000012362	Y	N				ENSGALG00000011521	Y	N	ENSGALG00000013784	Y	N
ENSGALG00000012093	Y	N	ENSGALG00000010713	Y	N	ENSGALG00000006729	Y	Y	ENSGALG00000012224	Y	N													ENSGALG00000009724	Y	N				ENSGALG00000000639	Y	N	ENSGALG00000006328	Y	N
ENSGALG00000009546	Y	Y	ENSGALG00000001291	Y	N	ENSGALG00000010614	Y	N	ENSGALG00000012568	Y	Y													ENSGALG00000002756	Y	N				ENSGALG00000021885	Y	N	ENSGALG00000015589	Y	N
ENSGALG00000002832	Y	N	ENSGALG00000005299	Y	N	ENSGALG00000008257	Y	N	ENSGALG00000013254	Y	N													ENSGALG00000000242	Y	N				ENSGALG00000000619	Y	N	ENSGALG00000022847	Y	Y
ENSGALG00000010230	Y	N	ENSGALG00000023317	Y	N	ENSGALG00000014295	Y	N	ENSGALG00000023794	Y	Y													ENSGALG00000004096	Y	N				ENSGALG00000023995	Y	N	ENSGALG00000004777	Y	N
ENSGALG00000011778	Y	N	ENSGALG00000023521	Y	Y	ENSGALG00000000018	Y	Y	ENSGALG00000015622	Y	Y													ENSGALG00000004893	Y	N				ENSGALG00000010294	Y	N	ENSGALG00000011794	Y	N
ENSGALG00000003778	Y	N	ENSGALG00000012595	Y	Y	ENSGALG00000021305	Y	N	ENSGALG00000009326	Y	Y													ENSGALG00000008272	Y	N				ENSGALG00000004043	Y	N	ENSGALG00000010940	Y	N
ENSGALG00000013547	Y	N	ENSGALG00000010431	Y	Y	ENSGALG00000012702	Y	N	ENSGALG00000011687	Y	N													ENSGALG00000003008	Y	Y				ENSGALG00000023886	Y	N	ENSGALG00000015240	Y	N
ENSGALG00000001226	Y	N	ENSGALG00000009694	Y	Y	ENSGALG00000011888	Y	Y	ENSGALG00000017154	Y	N													ENSGALG00000020352	Y	N				ENSGALG00000020391	Y	N	ENSGALG00000016764	Y	N
ENSGALG00000002167	Y	Y	ENSGALG00000013049	Y	Y	ENSGALG00000021972	Y	N	ENSGALG00000007113	Y	Y													ENSGALG00000024048	Y	Y				ENSGALG00000005792	Y	N	ENSGALG00000009854	Y	N
ENSGALG00000010242	Y	N	ENSGALG00000012952	Y	N	ENSGALG00000000822	Y	N	ENSGALG00000009422	Y	N													ENSGALG00000003670	Y	N				ENSGALG00000015905	Y	Y	ENSGALG00000021285	Y	N
ENSGALG00000004777	Y	Y	ENSGALG00000010370	Y	N	ENSGALG00000004057	Y	N	ENSGALG00000011442	Y	N													ENSGALG00000009155	Y	Y				ENSGALG00000000476	Y	N	ENSGALG00000003947	Y	N
ENSGALG00000011794	Y	N	ENSGALG00000006656	Y	N	ENSGALG00000019003	Y	N	ENSGALG00000000302	Y	N													ENSGALG00000014674	Y	N				ENSGALG00000014523	Y	Y	ENSGALG00000023059	Y	N
ENSGALG00000012790	Y	N	ENSGALG00000015771	Y	N	ENSGALG00000002247	Y	N	ENSGALG00000012709	Y	N													ENSGALG00000015786	Y	N				ENSGALG00000011356	Y	N	ENSGALG00000015314	Y	N
ENSGALG00000010101	Y	Y	ENSGALG00000013204	Y	Y	ENSGALG00000010841	Y	Y	ENSGALG00000017242	Y	N													ENSGALG00000015736	Y	Y				ENSGALG00000012783	Y	Y	ENSGALG00000023219	Y	N
ENSGALG00000013480	Y	N	ENSGALG00000009853	Y	Y	ENSGALG00000007904	Y	N	ENSGALG00000015729	Y	N													ENSGALG00000009241	Y	N				ENSGALG00000007732	Y	N	ENSGALG00000000583	Y	N
ENSGALG00000023172	Y	N	ENSGALG00000009579	Y	N	ENSGALG00000008795	Y	N	ENSGALG00000015348	Y	N													ENSGALG00000010233	Y	Y				ENSGALG00000008361	Y	N	ENSGALG00000023739	Y	Y
ENSGALG00000011865	Y	N	ENSGALG00000014825	Y	N	ENSGALG00000003761	Y	Y	ENSGALG00000016803	Y	N													ENSGALG00000011041	Y	Y				ENSGALG00000003488	Y	Y	ENSGALG00000019250	Y	N
ENSGALG00000024263	Y	N	ENSGALG00000016805	Y	N	ENSGALG00000004436	Y	Y	ENSGALG00000005203	Y	N													ENSGALG00000001832	Y	Y				ENSGALG00000016220	Y	Y	ENSGALG00000016709	Y	N
ENSGALG00000008631	Y	N	ENSGALG00000014178	Y	Y	ENSGALG00000007703	Y	Y	ENSGALG00000008677	Y	Y													ENSGALG00000001443	Y	N				ENSGALG00000009701	Y	Y	ENSGALG00000014083	Y	N
ENSGALG00000005084	Y	N	ENSGALG00000007522	Y	Y	ENSGALG00000012075	Y	Y	ENSGALG00000015926	Y	Y													ENSGALG00000003833	Y	N				ENSGALG00000008486	Y	N	ENSGALG00000023220	Y	N
ENSGALG00000023866	Y	Y	ENSGALG00000011528	Y	Y	ENSGALG00000004591	Y	N	ENSGALG00000007996	Y	N													ENSGALG00000009739	Y	N				ENSGALG00000007070	Y	N	ENSGALG00000014178	Y	N
ENSGALG00000023059	Y	N	ENSGALG00000005802	Y	N	ENSGALG00000003589	Y	N	ENSGALG00000005481	Y	Y													ENSGALG00000020956	Y	N				ENSGALG00000008701	Y	N	ENSGALG00000004670	Y	N
ENSGALG00000003029	Y	N	ENSGALG00000011254	Y	Y	ENSGALG00000005434	Y	Y	ENSGALG00000013578	Y	Y													ENSGALG00000004386	Y	N				ENSGALG00000010055	Y	N	ENSGALG00000014439	Y	N
ENSGALG00000015314	Y	N	ENSGALG00000006518	Y	N	ENSGALG00000016679	Y	N	ENSGALG00000003386	Y	N													ENSGALG00000017062	Y	N				ENSGALG00000006503	Y	N	ENSGALG00000010228	Y	N
ENSGALG00000003636	Y	N	ENSGALG00000011922	Y	N	ENSGALG00000007078	Y	Y	ENSGALG00000017658	Y	Y													ENSGALG00000017059	Y	Y				ENSGALG00000009000	Y	N	ENSGALG00000002235	Y	N
ENSGALG00000000583	Y	N	ENSGALG00000023435	Y	Y	ENSGALG00000001422	Y	N	ENSGALG00000015758	Y	Y													ENSGALG00000015080	Y	N				ENSGALG00000002223	Y	N	ENSGALG00000005802	Y	N
ENSGALG00000005147	Y	Y	ENSGALG00000008455	Y	Y	ENSGALG00000023444	Y	Y	ENSGALG00000016473	Y	Y													ENSGALG00000014776	Y	Y				ENSGALG00000013615	Y	N	ENSGALG00000021653	Y	N
ENSGALG00000005541	Y	Y	ENSGALG00000013824	Y	N	ENSGALG00000008630	Y	N	ENSGALG00000003193	Y	N													ENSGALG00000008885	Y	Y				ENSGALG00000007565	Y	N	ENSGALG00000004516	Y	N
ENSGALG00000019250	Y	N	ENSGALG00000004596	Y	Y	ENSGALG00000011882	Y	Y	ENSGALG00000001774	Y	N													ENSGALG00000002242	Y	N				ENSGALG00000012265	Y	N	ENSGALG00000016492	Y	Y
ENSGALG00000007657	Y	Y	ENSGALG00000009173	Y	Y	ENSGALG00000005957	Y	Y	ENSGALG00000012670	Y	N													ENSGALG00000006797	Y	N				ENSGALG00000015487	Y	N	ENSGALG00000016308	Y	N
ENSGALG00000005492	Y	N	ENSGALG00000004357	Y	Y	ENSGALG00000015164	Y	N	ENSGALG00000002451	Y	N													ENSGALG00000007628	Y	N				ENSGALG00000019761	Y	Y	ENSGALG00000008873	Y	N
ENSGALG00000009082	Y	N	ENSGALG00000001505	Y	N	ENSGALG00000008337	Y	N	ENSGALG00000001846	Y	N													ENSGALG00000014634	Y	Y				ENSGALG00000013690	Y	N	ENSGALG00000023746	Y	N
ENSGALG00000007090	Y	N	ENSGALG00000007331	Y	N	ENSGALG00000005124	Y	N	ENSGALG00000012046	Y	N													ENSGALG00000008627	Y	N				ENSGALG00000012110	Y	N	ENSGALG00000003004	Y	N
ENSGALG00000009239	Y	Y	ENSGALG00000006683	Y	Y	ENSGALG00000014687	Y	Y	ENSGALG00000023562	Y	N													ENSGALG00000017332	Y	Y				ENSGALG00000005589	Y	N	ENSGALG00000003260	Y	N
ENSGALG00000002262	Y	N	ENSGALG00000011653	Y	N	ENSGALG00000012034	Y	N	ENSGALG00000016463	Y	N													ENSGALG00000013200	Y	N				ENSGALG00000023360	Y	N	ENSGALG00000009157	Y	N
ENSGALG00000004670	Y	N	ENSGALG00000005331	Y	Y	ENSGALG00000012352	Y	Y	ENSGALG00000015403	Y	Y													ENSGALG00000008263	Y	N				ENSGALG00000011266	Y	N	ENSGALG00000001455	Y	Y
ENSGALG00000005504	Y	Y	ENSGALG00000006649	Y	N	ENSGALG00000011424	Y	N	ENSGALG00000001141	Y	Y													ENSGALG00000014786	Y	N				ENSGALG00000008437	Y	N	ENSGALG00000000291	Y	N
ENSGALG00000016426	Y	Y	ENSGALG00000013661	Y	N	ENSGALG00000014795	Y	N	ENSGALG00000004519	Y	Y													ENSGALG00000016262	Y	N				ENSGALG00000023854	Y	Y	ENSGALG00000008939	Y	N
ENSGALG00000002803	Y	N	ENSGALG00000001097	Y	N	ENSGALG00000018810	Y	N	ENSGALG00000007463	Y	Y													ENSGALG00000015433	Y	N				ENSGALG00000016014	Y	N	ENSGALG00000008703	Y	N
ENSGALG00000022843	Y	N	ENSGALG00000007646	Y	N	ENSGALG00000016724	Y	Y	ENSGALG00000012504	Y	Y													ENSGALG00000002955	Y	N				ENSGALG00000017178	Y	Y	ENSGALG00000015290	Y	Y
ENSGALG00000001837	Y	N	ENSGALG00000015725	Y	Y	ENSGALG00000011812	Y	N	ENSGALG00000013968	Y	N													ENSGALG00000011294	Y	N				ENSGALG00000011885	Y	N	ENSGALG00000001097	Y	Y
ENSGALG00000011854	Y	N	ENSGALG00000014582	Y	N	ENSGALG00000005547	Y	N	ENSGALG00000002829	Y	Y													ENSGALG00000015186	Y	N				ENSGALG00000016071	Y	N	ENSGALG00000010463	Y	N
ENSGALG00000022720	Y	Y	ENSGALG00000017041	Y	N	ENSGALG00000003516	Y	N	ENSGALG00000009530	Y	N													ENSGALG00000013948	Y	N				ENSGALG00000004184	Y	N	ENSGALG00000007537	Y	N
ENSGALG00000005085	Y	Y	ENSGALG00000006045	Y	Y	ENSGALG00000007596	Y	Y	ENSGALG00000011191	Y	N													ENSGALG00000014793	Y	Y				ENSGALG00000007908	Y	Y	ENSGALG00000015712	Y	N
ENSGALG00000016308	Y	N	ENSGALG00000016635	Y	Y	ENSGALG00000002495	Y	N	ENSGALG00000016084	Y	Y													ENSGALG00000014516	Y	N				ENSGALG00000000866	Y	N	ENSGALG00000021238	Y	N
ENSGALG00000014984	Y	Y	ENSGALG00000014943	Y	N	ENSGALG00000007701	Y	Y	ENSGALG00000014014	Y	Y													ENSGALG00000010943	Y	Y				ENSGALG00000014827	Y	N	ENSGALG00000016498	Y	Y
ENSGALG00000023746	Y	N	ENSGALG00000014213	Y	Y	ENSGALG00000014976	Y	Y	ENSGALG00000005241	Y	N													ENSGALG00000004527	Y	N				ENSGALG00000007197	Y	N	ENSGALG00000005739	Y	N
ENSGALG00000016560	Y	N	ENSGALG00000011998	Y	Y	ENSGALG00000016020	Y	N	ENSGALG00000011319	Y	N													ENSGALG00000009405	Y	Y				ENSGALG00000009037	Y	N	ENSGALG00000001927	Y	N
ENSGALG00000018679	Y	Y	ENSGALG00000001777	Y	N	ENSGALG00000006689	Y	N	ENSGALG00000016945	Y	Y													ENSGALG00000024090	Y	N				ENSGALG00000022188	Y	N	ENSGALG00000006409	Y	Y
ENSGALG00000014387	Y	N	ENSGALG00000007808	Y	N	ENSGALG00000001281	Y	N	ENSGALG00000009948	Y	Y													ENSGALG00000017690	Y	Y				ENSGALG00000012054	Y	Y	ENSGALG00000010888	Y	N
ENSGALG00000013399	Y	N	ENSGALG00000018917	Y	N	ENSGALG00000013971	Y	N	ENSGALG00000013124	Y	N													ENSGALG00000005046	Y	N				ENSGALG00000001442	Y	N	ENSGALG00000003288	Y	N
ENSGALG00000022553	Y	Y	ENSGALG00000013457	Y	Y	ENSGALG00000005696	Y	N	ENSGALG00000014463	Y	Y													ENSGALG00000024268	Y	N				ENSGALG00000002028	Y	Y	ENSGALG00000018724	Y	N
ENSGALG00000009556	Y	N	ENSGALG00000011709	Y	Y	ENSGALG00000016439	Y	N	ENSGALG00000008763	Y	Y													ENSGALG00000016850	Y	N				ENSGALG00000000927	Y	N	ENSGALG00000012484	Y	N
ENSGALG00000003260	Y	N	ENSGALG00000002909	Y	N	ENSGALG00000010054	Y	N	ENSGALG00000007819	Y	N													ENSGALG00000007623	Y	N				ENSGALG00000002201	Y	N	ENSGALG00000005024	Y	N
ENSGALG00000017693	Y	N	ENSGALG00000006705	Y	N	ENSGALG00000012018	Y	N	ENSGALG00000009414	Y	N													ENSGALG00000001009	Y	Y				ENSGALG00000021190	Y	N	ENSGALG00000004197	Y	N
ENSGALG00000014128	Y	N	ENSGALG00000005024	Y	N	ENSGALG00000024085	Y	Y	ENSGALG00000014349	Y	Y													ENSGALG00000023973	Y	N				ENSGALG00000016883	Y	N	ENSGALG00000006421	Y	N
ENSGALG00000002194	Y	N	ENSGALG00000012117	Y	N	ENSGALG00000004790	Y	N	ENSGALG00000001884	Y	N													ENSGALG00000016464	Y	N				ENSGALG00000003144	Y	N	ENSGALG00000022940	Y	N
ENSGALG00000012342	Y	N	ENSGALG00000006445	Y	N	ENSGALG00000022821	Y	Y	ENSGALG00000011962	Y	Y													ENSGALG00000007269	Y	N				ENSGALG00000012697	Y	N	ENSGALG00000015132	Y	N
ENSGALG00000008057	Y	N	ENSGALG00000017116	Y	N	ENSGALG00000011484	Y	N	ENSGALG00000009825	Y	N													ENSGALG00000003889	Y	N				ENSGALG00000006627	Y	Y	ENSGALG00000023419	Y	Y
ENSGALG00000001826	Y	N	ENSGALG00000019397	Y	N	ENSGALG00000012944	Y	N	ENSGALG00000005503	Y	Y													ENSGALG00000001611	Y	Y				ENSGALG00000016105	Y	N	ENSGALG00000013955	Y	N
ENSGALG00000017239	Y	Y	ENSGALG00000015624	Y	N	ENSGALG00000016589	Y	N	ENSGALG00000014209	Y	N													ENSGALG00000007284	Y	N				ENSGALG00000006074	Y	N	ENSGALG00000010702	Y	N
ENSGALG00000012823	Y	N	ENSGALG00000022940	Y	Y	ENSGALG00000021573	Y	N	ENSGALG00000016529	Y	N													ENSGALG00000015434	Y	Y				ENSGALG00000000098	Y	Y	ENSGALG00000007443	Y	N
ENSGALG00000005739	Y	N	ENSGALG00000015132	Y	N	ENSGALG00000009546	Y	Y	ENSGALG00000001475	Y	N													ENSGALG00000010969	Y	N				ENSGALG00000006447	Y	N	ENSGALG00000008758	Y	N
ENSGALG00000004189	Y	N	ENSGALG00000012543	Y	N	ENSGALG00000011414	Y	N	ENSGALG00000015245	Y	N													ENSGALG00000016384	Y	Y				ENSGALG00000006572	Y	Y	ENSGALG00000015765	Y	N
ENSGALG00000014711	Y	Y	ENSGALG00000011224	Y	Y	ENSGALG00000009038	Y	N	ENSGALG00000005932	Y	Y													ENSGALG00000010139	Y	N				ENSGALG00000007355	Y	N	ENSGALG00000016662	Y	Y
ENSGALG00000012484	Y	N	ENSGALG00000013766	Y	Y	ENSGALG00000020791	Y	Y	ENSGALG00000011800	Y	N													ENSGALG00000008456	Y	Y				ENSGALG00000001608	Y	N	ENSGALG00000000680	Y	N
ENSGALG00000016587	Y	N	ENSGALG00000002048	Y	N	ENSGALG00000014263	Y	N	ENSGALG00000015323	Y	N													ENSGALG00000017065	Y	N				ENSGALG00000012568	Y	N	ENSGALG00000014991	Y	N
ENSGALG00000000636	Y	N	ENSGALG00000001701	Y	N	ENSGALG00000004777	Y	Y	ENSGALG00000015001	Y	Y													ENSGALG00000015895	Y	N				ENSGALG00000011499	Y	N	ENSGALG00000011299	Y	N
ENSGALG00000006876	Y	N	ENSGALG00000002639	Y	Y	ENSGALG00000015140	Y	N	ENSGALG00000014855	Y	N													ENSGALG00000023793	Y	Y				ENSGALG00000013768	Y	N	ENSGALG00000004127	Y	N
ENSGALG00000013512	Y	N	ENSGALG00000017229	Y	Y	ENSGALG00000013480	Y	N	ENSGALG00000001276	Y	N													ENSGALG00000017470	Y	Y				ENSGALG00000011825	Y	N	ENSGALG00000014568	Y	N
ENSGALG00000014914	Y	N	ENSGALG00000005180	Y	Y	ENSGALG00000011865	Y	N	ENSGALG00000002594	Y	Y													ENSGALG00000011613	Y	N				ENSGALG00000023022	Y	Y	ENSGALG00000003044	Y	N
ENSGALG00000006344	Y	N	ENSGALG00000002708	Y	Y	ENSGALG00000024263	Y	N	ENSGALG00000005985	Y	Y													ENSGALG00000016511	Y	N				ENSGALG00000011040	Y	Y	ENSGALG00000003937	Y	N
ENSGALG00000012808	Y	N	ENSGALG00000015542	Y	Y	ENSGALG00000003018	Y	Y	ENSGALG00000014657	Y	Y													ENSGALG00000001698	Y	Y				ENSGALG00000016841	Y	N	ENSGALG00000011293	Y	N
ENSGALG00000001562	Y	N	ENSGALG00000015042	Y	N	ENSGALG00000010934	Y	N	ENSGALG00000023258	Y	N													ENSGALG00000024049	Y	N				ENSGALG00000007113	Y	N	ENSGALG00000000432	Y	N
ENSGALG00000002151	Y	N	ENSGALG00000010616	Y	N	ENSGALG00000000385	Y	N	ENSGALG00000002342	Y	N													ENSGALG00000001869	Y	N				ENSGALG00000003595	Y	N	ENSGALG00000006087	Y	Y
ENSGALG00000010258	Y	N	ENSGALG00000002358	Y	Y	ENSGALG00000008631	Y	N	ENSGALG00000010127	Y	N													ENSGALG00000010145	Y	Y				ENSGALG00000011442	Y	N	ENSGALG00000008957	Y	N
ENSGALG00000000761	Y	N	ENSGALG00000003668	Y	N	ENSGALG00000017351	Y	N	ENSGALG00000008425	Y	Y													ENSGALG00000003126	Y	N				ENSGALG00000007466	Y	Y	ENSGALG00000023203	Y	N
ENSGALG00000022305	Y	N	ENSGALG00000009394	Y	N	ENSGALG00000007080	Y	N	ENSGALG00000009052	Y	N													ENSGALG00000015835	Y	N				ENSGALG00000010797	Y	N	ENSGALG00000011288	Y	N
ENSGALG00000002990	Y	N	ENSGALG00000011823	Y	Y	ENSGALG00000023866	Y	Y	ENSGALG00000002846	Y	Y													ENSGALG00000015659	Y	N				ENSGALG00000010898	Y	N	ENSGALG00000022057	Y	Y
ENSGALG00000021362	Y	N	ENSGALG00000005935	Y	N	ENSGALG00000006480	Y	N	ENSGALG00000022532	Y	Y													ENSGALG00000015428	Y	N				ENSGALG00000013627	Y	N	ENSGALG00000006886	Y	Y
ENSGALG00000015765	Y	N	ENSGALG00000015037	Y	N	ENSGALG00000002066	Y	N	ENSGALG00000016817	Y	N													ENSGALG00000008353	Y	N				ENSGALG00000019717	Y	Y	ENSGALG00000010356	Y	N
ENSGALG00000016662	Y	Y	ENSGALG00000008850	Y	N	ENSGALG00000006431	Y	N	ENSGALG00000014944	Y	N													ENSGALG00000002101	Y	N				ENSGALG00000009512	Y	N	ENSGALG00000021039	Y	N
ENSGALG00000001802	Y	N	ENSGALG00000012579	Y	N	ENSGALG00000016440	Y	N	ENSGALG00000016967	Y	N													ENSGALG00000022965	Y	N				ENSGALG00000003761	Y	Y	ENSGALG00000011116	Y	N
ENSGALG00000016430	Y	N	ENSGALG00000010806	Y	Y	ENSGALG00000001944	Y	N	ENSGALG00000015379	Y	Y													ENSGALG00000006216	Y	Y				ENSGALG00000013987	Y	N	ENSGALG00000012348	Y	N
ENSGALG00000010352	Y	N	ENSGALG00000009441	Y	N	ENSGALG00000005541	Y	Y	ENSGALG00000012647	Y	Y													ENSGALG00000005977	Y	N				ENSGALG00000007924	Y	N	ENSGALG00000000366	Y	N
ENSGALG00000000680	Y	N	ENSGALG00000003044	Y	N	ENSGALG00000005147	Y	Y	ENSGALG00000007129	Y	N													ENSGALG00000000461	Y	N				ENSGALG00000016369	Y	N	ENSGALG00000005171	Y	Y
ENSGALG00000008529	Y	N	ENSGALG00000001063	Y	Y	ENSGALG00000000583	Y	N	ENSGALG00000003515	Y	N													ENSGALG00000023919	Y	N				ENSGALG00000011972	Y	N	ENSGALG00000005450	Y	N
ENSGALG00000008470	Y	N	ENSGALG00000017146	Y	N	ENSGALG00000023739	Y	Y	ENSGALG00000007892	Y	N													ENSGALG00000016767	Y	N				ENSGALG00000001808	Y	N	ENSGALG00000005559	Y	N
ENSGALG00000003374	Y	Y	ENSGALG00000003507	Y	N	ENSGALG00000021572	Y	N	ENSGALG00000008378	Y	N													ENSGALG00000008430	Y	N				ENSGALG00000015126	Y	N	ENSGALG00000006470	Y	N
ENSGALG00000001110	Y	N	ENSGALG00000005596	Y	N	ENSGALG00000005853	Y	Y	ENSGALG00000013141	Y	N													ENSGALG00000005297	Y	Y				ENSGALG00000004591	Y	Y	ENSGALG00000016863	Y	N
ENSGALG00000003937	Y	N	ENSGALG00000013907	Y	N	ENSGALG00000016285	Y	N	ENSGALG00000014941	Y	Y													ENSGALG00000009563	Y	N				ENSGALG00000006190	Y	Y	ENSGALG00000013438	Y	N
ENSGALG00000017558	Y	N	ENSGALG00000016752	Y	N	ENSGALG00000009306	Y	Y	ENSGALG00000010733	Y	N													ENSGALG00000008481	Y	N				ENSGALG00000023301	Y	N	ENSGALG00000003722	Y	N
ENSGALG00000010926	Y	Y	ENSGALG00000007748	Y	Y	ENSGALG00000018747	Y	N	ENSGALG00000013022	Y	Y													ENSGALG00000010013	Y	N				ENSGALG00000013732	Y	N	ENSGALG00000002689	Y	N
ENSGALG00000010942	Y	N	ENSGALG00000001892	Y	Y	ENSGALG00000007657	Y	Y	ENSGALG00000016680	Y	Y													ENSGALG00000005287	Y	N				ENSGALG00000012407	Y	N	ENSGALG00000001800	Y	N
ENSGALG00000021863	Y	N	ENSGALG00000014490	Y	N	ENSGALG00000002159	Y	N	ENSGALG00000016272	Y	Y													ENSGALG00000018634	Y	N				ENSGALG00000007104	Y	Y	ENSGALG00000013342	Y	Y
ENSGALG00000023441	Y	Y	ENSGALG00000011185	Y	N	ENSGALG00000007090	Y	N	ENSGALG00000011306	Y	N													ENSGALG00000000293	Y	Y				ENSGALG00000004519	Y	Y	ENSGALG00000007650	Y	N
ENSGALG00000024332	Y	N	ENSGALG00000011127	Y	Y	ENSGALG00000000860	Y	N	ENSGALG00000012691	Y	N													ENSGALG00000005114	Y	N				ENSGALG00000013968	Y	N	ENSGALG00000006861	Y	N
ENSGALG00000023573	Y	N	ENSGALG00000005256	Y	N	ENSGALG00000004267	Y	Y	ENSGALG00000010775	Y	Y													ENSGALG00000019382	Y	N				ENSGALG00000010090	Y	N	ENSGALG00000000890	Y	N
ENSGALG00000023203	Y	N	ENSGALG00000002692	Y	N	ENSGALG00000005504	Y	Y	ENSGALG00000017347	Y	Y													ENSGALG00000002298	Y	N				ENSGALG00000013033	Y	N	ENSGALG00000004161	Y	N
ENSGALG00000008536	Y	N	ENSGALG00000015058	Y	Y	ENSGALG00000001606	Y	N	ENSGALG00000002897	Y	N													ENSGALG00000002907	Y	Y				ENSGALG00000008323	Y	Y	ENSGALG00000015792	Y	N
ENSGALG00000022759	Y	N	ENSGALG00000010633	Y	Y	ENSGALG00000005103	Y	N	ENSGALG00000015673	Y	Y													ENSGALG00000005791	Y	N				ENSGALG00000001512	Y	N	ENSGALG00000014897	Y	N
ENSGALG00000022057	Y	Y	ENSGALG00000005668	Y	N	ENSGALG00000010785	Y	N	ENSGALG00000003157	Y	Y													ENSGALG00000009107	Y	Y				ENSGALG00000022625	Y	N	ENSGALG00000003793	Y	N
ENSGALG00000023451	Y	Y	ENSGALG00000006174	Y	Y	ENSGALG00000022843	Y	N	ENSGALG00000006343	Y	Y													ENSGALG00000015789	Y	N				ENSGALG00000016415	Y	N	ENSGALG00000008367	Y	N
ENSGALG00000010301	Y	N	ENSGALG00000010597	Y	Y	ENSGALG00000001837	Y	N	ENSGALG00000010705	Y	N													ENSGALG00000006756	Y	Y				ENSGALG00000015719	Y	Y	ENSGALG00000015985	Y	N
ENSGALG00000008014	Y	Y	ENSGALG00000015519	Y	Y	ENSGALG00000001252	Y	Y	ENSGALG00000004930	Y	Y													ENSGALG00000016908	Y	N				ENSGALG00000014205	Y	N	ENSGALG00000017350	Y	N
ENSGALG00000001058	Y	N	ENSGALG00000015151	Y	N	ENSGALG00000013476	Y	Y	ENSGALG00000015661	Y	Y													ENSGALG00000009208	Y	N				ENSGALG00000004614	Y	N	ENSGALG00000000272	Y	N
ENSGALG00000002595	Y	N	ENSGALG00000014758	Y	Y	ENSGALG00000022720	Y	Y	ENSGALG00000005347	Y	N													ENSGALG00000010566	Y	N				ENSGALG00000006220	Y	Y	ENSGALG00000007882	Y	N
ENSGALG00000016828	Y	N	ENSGALG00000014258	Y	Y	ENSGALG00000005085	Y	N	ENSGALG00000007000	Y	Y													ENSGALG00000015623	Y	Y				ENSGALG00000014687	Y	N	ENSGALG00000008250	Y	N
ENSGALG00000002872	Y	N	ENSGALG00000017393	Y	N	ENSGALG00000014984	Y	N	ENSGALG00000011902	Y	Y													ENSGALG00000008940	Y	N				ENSGALG00000011120	Y	Y	ENSGALG00000010436	Y	N
ENSGALG00000001731	Y	N	ENSGALG00000015792	Y	Y	ENSGALG00000016560	Y	N	ENSGALG00000010461	Y	Y													ENSGALG00000007063	Y	N				ENSGALG00000003118	Y	N	ENSGALG00000007191	Y	N
ENSGALG00000005171	Y	Y	ENSGALG00000001770	Y	Y	ENSGALG00000005149	Y	N	ENSGALG00000005310	Y	N													ENSGALG00000012698	Y	N				ENSGALG00000014463	Y	Y	ENSGALG00000009956	Y	N
ENSGALG00000022567	Y	Y	ENSGALG00000015966	Y	Y	ENSGALG00000011077	Y	Y	ENSGALG00000005628	Y	Y													ENSGALG00000012530	Y	N				ENSGALG00000014689	Y	N	ENSGALG00000015040	Y	N
ENSGALG00000014461	Y	N	ENSGALG00000006605	Y	Y	ENSGALG00000010497	Y	N	ENSGALG00000010812	Y	Y													ENSGALG00000000781	Y	Y				ENSGALG00000017398	Y	Y	ENSGALG00000007493	Y	N
ENSGALG00000004275	Y	Y	ENSGALG00000008399	Y	N	ENSGALG00000006634	Y	N	ENSGALG00000014866	Y	Y													ENSGALG00000011082	Y	N				ENSGALG00000009539	Y	N	ENSGALG00000013739	Y	N
ENSGALG00000004623	Y	N	ENSGALG00000009577	Y	N	ENSGALG00000023536	Y	N	ENSGALG00000000780	Y	Y													ENSGALG00000004852	Y	N				ENSGALG00000012391	Y	N	ENSGALG00000008812	Y	N
ENSGALG00000000509	Y	Y	ENSGALG00000016651	Y	N	ENSGALG00000006198	Y	N	ENSGALG00000002221	Y	N													ENSGALG00000011521	Y	N				ENSGALG00000014349	Y	N	ENSGALG00000016823	Y	N
ENSGALG00000001800	Y	N	ENSGALG00000007077	Y	N	ENSGALG00000006642	Y	N	ENSGALG00000024383	Y	Y													ENSGALG00000000639	Y	Y				ENSGALG00000001884	Y	N	ENSGALG00000010959	Y	N
ENSGALG00000014407	Y	N	ENSGALG00000017122	Y	N	ENSGALG00000009453	Y	N	ENSGALG00000001291	Y	N													ENSGALG00000006352	Y	N				ENSGALG00000023872	Y	N	ENSGALG00000008848	Y	N
ENSGALG00000004801	Y	N	ENSGALG00000014923	Y	Y	ENSGALG00000008830	Y	N	ENSGALG00000002193	Y	N													ENSGALG00000021885	Y	N				ENSGALG00000003856	Y	N	ENSGALG00000007729	Y	N
ENSGALG00000007650	Y	Y	ENSGALG00000003923	Y	Y	ENSGALG00000002194	Y	N	ENSGALG00000023053	Y	N													ENSGALG00000021567	Y	Y				ENSGALG00000002614	Y	N	ENSGALG00000015013	Y	Y
ENSGALG00000022674	Y	N	ENSGALG00000006713	Y	Y	ENSGALG00000012342	Y	N	ENSGALG00000002687	Y	Y													ENSGALG00000009998	Y	Y				ENSGALG00000014890	Y	N	ENSGALG00000022556	Y	N
ENSGALG00000008476	Y	Y	ENSGALG00000008332	Y	Y	ENSGALG00000007381	Y	N	ENSGALG00000012595	Y	Y													ENSGALG00000000619	Y	N				ENSGALG00000000586	Y	N	ENSGALG00000016332	Y	N
ENSGALG00000008120	Y	N	ENSGALG00000022403	Y	N	ENSGALG00000018557	Y	Y	ENSGALG00000010431	Y	Y													ENSGALG00000006833	Y	Y				ENSGALG00000015001	Y	Y	ENSGALG00000004616	Y	N
ENSGALG00000016714	Y	N	ENSGALG00000008671	Y	Y	ENSGALG00000017239	Y	Y	ENSGALG00000007763	Y	N													ENSGALG00000004043	Y	N				ENSGALG00000014855	Y	N	ENSGALG00000010757	Y	Y
ENSGALG00000004161	Y	N	ENSGALG00000015029	Y	Y	ENSGALG00000015439	Y	N	ENSGALG00000009694	Y	Y													ENSGALG00000007759	Y	N				ENSGALG00000020715	Y	Y	ENSGALG00000008815	Y	N
ENSGALG00000023084	Y	Y	ENSGALG00000009262	Y	Y	ENSGALG00000015568	Y	N	ENSGALG00000011270	Y	Y													ENSGALG00000023886	Y	N				ENSGALG00000004873	Y	N	ENSGALG00000016397	Y	N
ENSGALG00000011402	Y	N	ENSGALG00000002525	Y	N	ENSGALG00000009008	Y	N	ENSGALG00000021636	Y	N													ENSGALG00000016986	Y	Y				ENSGALG00000010826	Y	N	ENSGALG00000024039	Y	N
ENSGALG00000006641	Y	N	ENSGALG00000013102	Y	Y	ENSGALG00000006968	Y	Y	ENSGALG00000006656	Y	N													ENSGALG00000002828	Y	N				ENSGALG00000002103	Y	N	ENSGALG00000019172	Y	N
ENSGALG00000006412	Y	Y	ENSGALG00000014749	Y	N	ENSGALG00000021016	Y	Y	ENSGALG00000012952	Y	N													ENSGALG00000007667	Y	N				ENSGALG00000013971	Y	N	ENSGALG00000005016	Y	N
ENSGALG00000016216	Y	N	ENSGALG00000007140	Y	N	ENSGALG00000014008	Y	N	ENSGALG00000003580	Y	Y													ENSGALG00000012055	Y	Y				ENSGALG00000016439	Y	Y	ENSGALG00000001073	Y	Y
ENSGALG00000011337	Y	N	ENSGALG00000008848	Y	Y	ENSGALG00000012271	Y	Y	ENSGALG00000012082	Y	N													ENSGALG00000002335	Y	Y				ENSGALG00000003286	Y	N	ENSGALG00000011842	Y	N
ENSGALG00000000223	Y	N	ENSGALG00000015193	Y	Y	ENSGALG00000012517	Y	Y	ENSGALG00000009853	Y	Y													ENSGALG00000007945	Y	Y				ENSGALG00000021838	Y	N	ENSGALG00000009967	Y	N
ENSGALG00000023903	Y	N	ENSGALG00000013239	Y	N	ENSGALG00000009940	Y	Y	ENSGALG00000013204	Y	N													ENSGALG00000002477	Y	N				ENSGALG00000016702	Y	N	ENSGALG00000002788	Y	N
ENSGALG00000009956	Y	N	ENSGALG00000009062	Y	Y	ENSGALG00000014711	Y	Y	ENSGALG00000011708	Y	N													ENSGALG00000000673	Y	N				ENSGALG00000006314	Y	N	ENSGALG00000016088	Y	N
ENSGALG00000015040	Y	Y	ENSGALG00000007956	Y	Y	ENSGALG00000011053	Y	Y	ENSGALG00000012495	Y	Y													ENSGALG00000000476	Y	N				ENSGALG00000008425	Y	N	ENSGALG00000016128	Y	N
ENSGALG00000008933	Y	Y	ENSGALG00000007248	Y	Y	ENSGALG00000004249	Y	N	ENSGALG00000017244	Y	Y													ENSGALG00000005949	Y	Y				ENSGALG00000008135	Y	Y	ENSGALG00000014331	Y	N
ENSGALG00000001405	Y	Y	ENSGALG00000010757	Y	Y	ENSGALG00000007267	Y	N	ENSGALG00000016411	Y	Y													ENSGALG00000012783	Y	Y				ENSGALG00000015018	Y	Y	ENSGALG00000022808	Y	N
ENSGALG00000014237	Y	N	ENSGALG00000005042	Y	N	ENSGALG00000016587	Y	N	ENSGALG00000014825	Y	N													ENSGALG00000007732	Y	N				ENSGALG00000003553	Y	Y	ENSGALG00000023213	Y	N
ENSGALG00000008969	Y	Y	ENSGALG00000016397	Y	N	ENSGALG00000024372	Y	N	ENSGALG00000014178	Y	N													ENSGALG00000003488	Y	N				ENSGALG00000016259	Y	Y	ENSGALG00000004945	Y	Y
ENSGALG00000014372	Y	Y	ENSGALG00000014995	Y	Y	ENSGALG00000006876	Y	N	ENSGALG00000007522	Y	N													ENSGALG00000008361	Y	N				ENSGALG00000000620	Y	N	ENSGALG00000014953	Y	N
ENSGALG00000012617	Y	N	ENSGALG00000021472	Y	Y	ENSGALG00000021852	Y	Y	ENSGALG00000016868	Y	Y													ENSGALG00000016220	Y	N				ENSGALG00000007238	Y	N	ENSGALG00000009672	Y	N
ENSGALG00000020283	Y	Y	ENSGALG00000012626	Y	N	ENSGALG00000006344	Y	N	ENSGALG00000011528	Y	Y													ENSGALG00000009398	Y	N				ENSGALG00000008901	Y	Y	ENSGALG00000007237	Y	N
ENSGALG00000010275	Y	N	ENSGALG00000009705	Y	N	ENSGALG00000001562	Y	N	ENSGALG00000005927	Y	N													ENSGALG00000012866	Y	N				ENSGALG00000015087	Y	N	ENSGALG00000015649	Y	N
ENSGALG00000003644	Y	Y	ENSGALG00000005016	Y	N	ENSGALG00000016927	Y	Y	ENSGALG00000001216	Y	N													ENSGALG00000009701	Y	N				ENSGALG00000016690	Y	Y	ENSGALG00000003213	Y	N
ENSGALG00000000962	Y	N	ENSGALG00000015167	Y	Y	ENSGALG00000006421	Y	Y	ENSGALG00000012751	Y	N													ENSGALG00000008701	Y	N				ENSGALG00000002922	Y	N	ENSGALG00000003166	Y	N
ENSGALG00000002466	Y	N	ENSGALG00000014857	Y	Y	ENSGALG00000001712	Y	N	ENSGALG00000021345	Y	N													ENSGALG00000010055	Y	N				ENSGALG00000021847	Y	N	ENSGALG00000003906	Y	N
ENSGALG00000015013	Y	N	ENSGALG00000000307	Y	N	ENSGALG00000016555	Y	N	ENSGALG00000003353	Y	Y													ENSGALG00000007881	Y	N				ENSGALG00000013302	Y	N	ENSGALG00000012160	Y	N
ENSGALG00000010343	Y	Y	ENSGALG00000021047	Y	N	ENSGALG00000000761	Y	N	ENSGALG00000009947	Y	Y													ENSGALG00000002223	Y	Y				ENSGALG00000012093	Y	N	ENSGALG00000003881	Y	N
ENSGALG00000021623	Y	Y	ENSGALG00000006864	Y	Y	ENSGALG00000010491	Y	N	ENSGALG00000006725	Y	Y													ENSGALG00000007388	Y	Y				ENSGALG00000009546	Y	N	ENSGALG00000010623	Y	N
ENSGALG00000008815	Y	N	ENSGALG00000016293	Y	N	ENSGALG00000004162	Y	Y	ENSGALG00000014464	Y	N													ENSGALG00000007419	Y	N				ENSGALG00000011414	Y	N	ENSGALG00000021338	Y	N
ENSGALG00000013722	Y	N	ENSGALG00000015738	Y	N	ENSGALG00000002990	Y	N	ENSGALG00000021230	Y	Y													ENSGALG00000008442	Y	N				ENSGALG00000013022	Y	N	ENSGALG00000015038	Y	N
ENSGALG00000008761	Y	Y	ENSGALG00000004070	Y	N	ENSGALG00000021362	Y	N	ENSGALG00000011254	Y	N													ENSGALG00000004310	Y	N				ENSGALG00000001163	Y	N	ENSGALG00000013041	Y	N
ENSGALG00000001073	Y	Y	ENSGALG00000011086	Y	Y	ENSGALG00000021340	Y	N	ENSGALG00000006518	Y	N													ENSGALG00000000628	Y	N				ENSGALG00000013886	Y	N	ENSGALG00000001790	Y	N
ENSGALG00000002788	Y	N	ENSGALG00000009905	Y	N	ENSGALG00000016662	Y	Y	ENSGALG00000009523	Y	Y													ENSGALG00000012110	Y	N				ENSGALG00000001786	Y	N	ENSGALG00000015446	Y	N
ENSGALG00000000484	Y	N	ENSGALG00000017158	Y	N	ENSGALG00000001802	Y	N	ENSGALG00000008747	Y	Y													ENSGALG00000000362	Y	N				ENSGALG00000011550	Y	N	ENSGALG00000001654	Y	N
ENSGALG00000008055	Y	N	ENSGALG00000007290	Y	Y	ENSGALG00000005498	Y	N	ENSGALG00000005975	Y	N													ENSGALG00000023655	Y	N				ENSGALG00000004930	Y	N	ENSGALG00000022193	Y	N
ENSGALG00000002160	Y	Y	ENSGALG00000014903	Y	N	ENSGALG00000013311	Y	Y	ENSGALG00000009537	Y	N													ENSGALG00000012616	Y	Y				ENSGALG00000006388	Y	Y	ENSGALG00000023221	Y	N
ENSGALG00000023026	Y	N	ENSGALG00000007866	Y	N	ENSGALG00000003374	Y	Y	ENSGALG00000015448	Y	Y													ENSGALG00000000442	Y	N				ENSGALG00000005310	Y	N	ENSGALG00000000044	Y	Y
ENSGALG00000012799	Y	N	ENSGALG00000008931	Y	N	ENSGALG00000003281	Y	N	ENSGALG00000008455	Y	Y													ENSGALG00000009458	Y	N				ENSGALG00000005628	Y	Y	ENSGALG00000010669	Y	N
ENSGALG00000015572	Y	Y	ENSGALG00000001407	Y	Y	ENSGALG00000009634	Y	N	ENSGALG00000004596	Y	Y													ENSGALG00000024396	Y	N				ENSGALG00000000780	Y	N	ENSGALG00000005786	Y	N
ENSGALG00000021425	Y	N	ENSGALG00000003226	Y	Y	ENSGALG00000004332	Y	Y	ENSGALG00000009173	Y	Y													ENSGALG00000003699	Y	N				ENSGALG00000024383	Y	N	ENSGALG00000013212	Y	N
ENSGALG00000003086	Y	N	ENSGALG00000009809	Y	N	ENSGALG00000010926	Y	Y	ENSGALG00000006575	Y	Y													ENSGALG00000005102	Y	N				ENSGALG00000011865	Y	N	ENSGALG00000012175	Y	N
ENSGALG00000023184	Y	Y	ENSGALG00000013143	Y	N	ENSGALG00000014165	Y	N	ENSGALG00000006104	Y	Y													ENSGALG00000006851	Y	N				ENSGALG00000007332	Y	N	ENSGALG00000007170	Y	N
ENSGALG00000007592	Y	N	ENSGALG00000020067	Y	Y	ENSGALG00000023441	Y	N	ENSGALG00000004357	Y	Y													ENSGALG00000023854	Y	Y				ENSGALG00000023846	Y	N	ENSGALG00000008765	Y	N
ENSGALG00000015003	Y	N	ENSGALG00000010975	Y	N	ENSGALG00000024332	Y	N	ENSGALG00000008514	Y	Y													ENSGALG00000012339	Y	N				ENSGALG00000019552	Y	N	ENSGALG00000010250	Y	Y
ENSGALG00000007569	Y	N	ENSGALG00000008954	Y	N	ENSGALG00000002960	Y	N	ENSGALG00000016038	Y	Y													ENSGALG00000011612	Y	Y				ENSGALG00000012595	Y	N	ENSGALG00000015288	Y	N
ENSGALG00000008811	Y	N	ENSGALG00000010703	Y	N	ENSGALG00000022057	Y	Y	ENSGALG00000006683	Y	N													ENSGALG00000012010	Y	N				ENSGALG00000005901	Y	N	ENSGALG00000011931	Y	N
ENSGALG00000004042	Y	N	ENSGALG00000011145	Y	Y	ENSGALG00000005291	Y	N	ENSGALG00000016881	Y	Y													ENSGALG00000008336	Y	N				ENSGALG00000021443	Y	N	ENSGALG00000001506	Y	N
ENSGALG00000021631	Y	N	ENSGALG00000005426	Y	Y	ENSGALG00000010540	Y	Y	ENSGALG00000005331	Y	N													ENSGALG00000012941	Y	N				ENSGALG00000023929	Y	N	ENSGALG00000008266	Y	N
ENSGALG00000001694	Y	Y	ENSGALG00000008139	Y	N	ENSGALG00000005679	Y	Y	ENSGALG00000000623	Y	N													ENSGALG00000010657	Y	Y				ENSGALG00000016176	Y	Y	ENSGALG00000021158	Y	Y
ENSGALG00000015346	Y	N	ENSGALG00000002579	Y	Y	ENSGALG00000001058	Y	N	ENSGALG00000007646	Y	Y													ENSGALG00000017178	Y	Y				ENSGALG00000015799	Y	N	ENSGALG00000000615	Y	N
ENSGALG00000016063	Y	N	ENSGALG00000008856	Y	Y	ENSGALG00000023936	Y	Y	ENSGALG00000005886	Y	N													ENSGALG00000010935	Y	N				ENSGALG00000009489	Y	Y	ENSGALG00000020742	Y	N
ENSGALG00000018828	Y	N	ENSGALG00000007367	Y	N	ENSGALG00000013907	Y	Y	ENSGALG00000011476	Y	N													ENSGALG00000016071	Y	N				ENSGALG00000002374	Y	Y	ENSGALG00000010745	Y	N
ENSGALG00000011506	Y	N	ENSGALG00000016851	Y	N	ENSGALG00000021039	Y	Y	ENSGALG00000000529	Y	N													ENSGALG00000007908	Y	N				ENSGALG00000005541	Y	N	ENSGALG00000006113	Y	N
ENSGALG00000005752	Y	N	ENSGALG00000015896	Y	Y	ENSGALG00000008980	Y	N	ENSGALG00000013929	Y	N													ENSGALG00000001589	Y	N				ENSGALG00000011270	Y	N	ENSGALG00000004494	Y	N
ENSGALG00000013780	Y	N	ENSGALG00000016457	Y	N	ENSGALG00000002595	Y	N	ENSGALG00000014147	Y	N													ENSGALG00000006519	Y	N				ENSGALG00000013049	Y	N	ENSGALG00000006895	Y	N
ENSGALG00000014340	Y	N	ENSGALG00000002742	Y	N	ENSGALG00000010331	Y	N	ENSGALG00000005069	Y	N													ENSGALG00000007993	Y	N				ENSGALG00000009034	Y	Y	ENSGALG00000012007	Y	N
ENSGALG00000005868	Y	N	ENSGALG00000016826	Y	N	ENSGALG00000016828	Y	N	ENSGALG00000006045	Y	N													ENSGALG00000014827	Y	N				ENSGALG00000005215	Y	N	ENSGALG00000016609	Y	N
ENSGALG00000007234	Y	N	ENSGALG00000013212	Y	Y	ENSGALG00000004845	Y	N	ENSGALG00000006520	Y	Y													ENSGALG00000012821	Y	N				ENSGALG00000007090	Y	Y	ENSGALG00000010916	Y	N
ENSGALG00000021665	Y	N	ENSGALG00000008818	Y	Y	ENSGALG00000001836	Y	N	ENSGALG00000016635	Y	Y													ENSGALG00000010542	Y	N				ENSGALG00000009239	Y	Y	ENSGALG00000001765	Y	N
ENSGALG00000013643	Y	N	ENSGALG00000004088	Y	N	ENSGALG00000010326	Y	N	ENSGALG00000016607	Y	Y													ENSGALG00000007744	Y	N				ENSGALG00000016805	Y	N	ENSGALG00000004382	Y	N
ENSGALG00000011682	Y	N	ENSGALG00000015999	Y	N	ENSGALG00000005171	Y	Y	ENSGALG00000007917	Y	Y													ENSGALG00000008512	Y	Y				ENSGALG00000010422	Y	N	ENSGALG00000010255	Y	Y
ENSGALG00000001654	Y	N	ENSGALG00000010857	Y	N	ENSGALG00000011221	Y	N	ENSGALG00000011998	Y	N													ENSGALG00000004487	Y	N				ENSGALG00000004903	Y	Y	ENSGALG00000001891	Y	Y
ENSGALG00000004384	Y	N	ENSGALG00000013954	Y	Y	ENSGALG00000020381	Y	N	ENSGALG00000000747	Y	Y													ENSGALG00000007839	Y	N				ENSGALG00000015380	Y	Y	ENSGALG00000009201	Y	N
ENSGALG00000008413	Y	N	ENSGALG00000005319	Y	Y	ENSGALG00000012144	Y	N	ENSGALG00000013457	Y	N													ENSGALG00000014938	Y	Y				ENSGALG00000016868	Y	N	ENSGALG00000004442	Y	N
ENSGALG00000001662	Y	Y	ENSGALG00000007835	Y	N	ENSGALG00000004393	Y	N	ENSGALG00000002909	Y	Y													ENSGALG00000002041	Y	N				ENSGALG00000012184	Y	Y	ENSGALG00000006596	Y	N
ENSGALG00000012053	Y	Y	ENSGALG00000009100	Y	N	ENSGALG00000000509	Y	Y	ENSGALG00000011709	Y	Y													ENSGALG00000003804	Y	N				ENSGALG00000011528	Y	N	ENSGALG00000015120	Y	N
ENSGALG00000023779	Y	Y	ENSGALG00000009670	Y	N	ENSGALG00000008902	Y	N	ENSGALG00000022941	Y	N													ENSGALG00000003736	Y	N				ENSGALG00000002987	Y	N	ENSGALG00000014709	Y	N
ENSGALG00000015783	Y	N	ENSGALG00000011696	Y	N	ENSGALG00000009367	Y	Y	ENSGALG00000011604	Y	N													ENSGALG00000012054	Y	Y				ENSGALG00000012418	Y	N	ENSGALG00000012361	Y	N
ENSGALG00000016314	Y	N	ENSGALG00000003943	Y	N	ENSGALG00000010229	Y	N	ENSGALG00000005974	Y	Y													ENSGALG00000001442	Y	Y				ENSGALG00000012814	Y	N	ENSGALG00000015785	Y	N
ENSGALG00000001330	Y	N	ENSGALG00000001412	Y	N	ENSGALG00000015425	Y	Y	ENSGALG00000005024	Y	Y													ENSGALG00000002028	Y	N				ENSGALG00000006725	Y	Y	ENSGALG00000011055	Y	N
ENSGALG00000007461	Y	Y	ENSGALG00000003295	Y	N	ENSGALG00000002283	Y	N	ENSGALG00000008444	Y	N													ENSGALG00000006126	Y	Y				ENSGALG00000015598	Y	Y	ENSGALG00000020942	Y	N
ENSGALG00000000044	Y	N	ENSGALG00000011803	Y	N	ENSGALG00000007656	Y	Y	ENSGALG00000012226	Y	Y													ENSGALG00000012697	Y	N				ENSGALG00000019280	Y	N	ENSGALG00000005467	Y	N
ENSGALG00000002775	Y	N	ENSGALG00000014846	Y	Y	ENSGALG00000003568	Y	N	ENSGALG00000019397	Y	N													ENSGALG00000006514	Y	N				ENSGALG00000000874	Y	N	ENSGALG00000002749	Y	N
ENSGALG00000009455	Y	N	ENSGALG00000017114	Y	Y	ENSGALG00000007650	Y	Y	ENSGALG00000016575	Y	Y													ENSGALG00000006627	Y	Y				ENSGALG00000009523	Y	Y	ENSGALG00000011061	Y	N
ENSGALG00000014798	Y	Y	ENSGALG00000004518	Y	Y	ENSGALG00000022674	Y	N	ENSGALG00000010163	Y	Y													ENSGALG00000007911	Y	N				ENSGALG00000018679	Y	Y	ENSGALG00000009799	Y	N
ENSGALG00000008674	Y	N	ENSGALG00000010836	Y	Y	ENSGALG00000008476	Y	N	ENSGALG00000023419	Y	N													ENSGALG00000000098	Y	Y				ENSGALG00000010639	Y	N	ENSGALG00000023394	Y	N
ENSGALG00000011395	Y	N	ENSGALG00000001916	Y	N	ENSGALG00000017068	Y	N	ENSGALG00000005808	Y	N													ENSGALG00000006572	Y	N				ENSGALG00000006376	Y	N	ENSGALG00000012915	Y	N
ENSGALG00000022485	Y	N	ENSGALG00000008310	Y	N	ENSGALG00000006543	Y	N	ENSGALG00000008615	Y	N													ENSGALG00000000817	Y	N				ENSGALG00000006214	Y	Y	ENSGALG00000013018	Y	N
ENSGALG00000012850	Y	Y	ENSGALG00000012478	Y	N	ENSGALG00000005994	Y	N	ENSGALG00000011224	Y	N													ENSGALG00000001608	Y	N				ENSGALG00000023069	Y	N	ENSGALG00000012618	Y	N
ENSGALG00000023348	Y	Y	ENSGALG00000016378	Y	N	ENSGALG00000003170	Y	N	ENSGALG00000002639	Y	N													ENSGALG00000009568	Y	N				ENSGALG00000004335	Y	N	ENSGALG00000006332	Y	N
ENSGALG00000012175	Y	N	ENSGALG00000009931	Y	N	ENSGALG00000006894	Y	N	ENSGALG00000010000	Y	N													ENSGALG00000016138	Y	Y				ENSGALG00000020505	Y	Y	ENSGALG00000001065	Y	Y
ENSGALG00000003999	Y	N	ENSGALG00000005467	Y	Y	ENSGALG00000011451	Y	Y	ENSGALG00000005180	Y	Y													ENSGALG00000013051	Y	N				ENSGALG00000023435	Y	Y	ENSGALG00000002064	Y	N
ENSGALG00000006374	Y	Y	ENSGALG00000009799	Y	Y	ENSGALG00000016216	Y	N	ENSGALG00000015944	Y	N													ENSGALG00000017106	Y	N				ENSGALG00000008455	Y	N	ENSGALG00000014791	Y	N
ENSGALG00000000652	Y	Y	ENSGALG00000005278	Y	Y	ENSGALG00000007536	Y	N	ENSGALG00000015542	Y	N													ENSGALG00000005041	Y	N				ENSGALG00000014225	Y	Y	ENSGALG00000004764	Y	Y
ENSGALG00000010166	Y	N	ENSGALG00000016835	Y	N	ENSGALG00000008250	Y	N	ENSGALG00000015042	Y	N													ENSGALG00000011040	Y	Y				ENSGALG00000016016	Y	Y	ENSGALG00000017395	Y	N
ENSGALG00000010250	Y	Y	ENSGALG00000008433	Y	N	ENSGALG00000009262	Y	Y	ENSGALG00000006606	Y	N													ENSGALG00000011157	Y	Y				ENSGALG00000001505	Y	N	ENSGALG00000016501	Y	N
ENSGALG00000011931	Y	N	ENSGALG00000014878	Y	N	ENSGALG00000023903	Y	Y	ENSGALG00000010616	Y	N													ENSGALG00000009995	Y	Y				ENSGALG00000004357	Y	N	ENSGALG00000006041	Y	Y
ENSGALG00000000615	Y	N	ENSGALG00000009104	Y	N	ENSGALG00000002452	Y	N	ENSGALG00000023255	Y	Y													ENSGALG00000002375	Y	N				ENSGALG00000008676	Y	N	ENSGALG00000011364	Y	N
ENSGALG00000020742	Y	Y	ENSGALG00000009759	Y	Y	ENSGALG00000015040	Y	Y	ENSGALG00000011823	Y	Y													ENSGALG00000003595	Y	N				ENSGALG00000002470	Y	N	ENSGALG00000015411	Y	Y
ENSGALG00000001343	Y	Y	ENSGALG00000005608	Y	N	ENSGALG00000022935	Y	Y	ENSGALG00000007098	Y	N													ENSGALG00000007113	Y	N				ENSGALG00000013414	Y	N	ENSGALG00000005535	Y	N
ENSGALG00000004047	Y	N	ENSGALG00000003506	Y	N	ENSGALG00000001405	Y	Y	ENSGALG00000015037	Y	N													ENSGALG00000007466	Y	Y				ENSGALG00000003567	Y	Y	ENSGALG00000010575	Y	N
ENSGALG00000004494	Y	N	ENSGALG00000003785	Y	Y	ENSGALG00000019174	Y	Y	ENSGALG00000010953	Y	N													ENSGALG00000021009	Y	N				ENSGALG00000006546	Y	N	ENSGALG00000003737	Y	N
ENSGALG00000002629	Y	N	ENSGALG00000009641	Y	Y	ENSGALG00000007493	Y	N	ENSGALG00000017046	Y	Y													ENSGALG00000006588	Y	N				ENSGALG00000016881	Y	N	ENSGALG00000009553	Y	N
ENSGALG00000012849	Y	N	ENSGALG00000017395	Y	Y	ENSGALG00000014237	Y	N	ENSGALG00000017179	Y	Y													ENSGALG00000002576	Y	N				ENSGALG00000005995	Y	Y	ENSGALG00000013420	Y	N
ENSGALG00000023743	Y	N	ENSGALG00000001285	Y	N	ENSGALG00000002720	Y	Y	ENSGALG00000002371	Y	Y													ENSGALG00000008677	Y	N				ENSGALG00000014128	Y	N	ENSGALG00000016559	Y	N
ENSGALG00000003601	Y	N	ENSGALG00000006041	Y	Y	ENSGALG00000008969	Y	Y	ENSGALG00000010806	Y	Y													ENSGALG00000012401	Y	N				ENSGALG00000014893	Y	N	ENSGALG00000016379	Y	N
ENSGALG00000005430	Y	Y	ENSGALG00000016256	Y	N	ENSGALG00000014537	Y	Y	ENSGALG00000003849	Y	Y													ENSGALG00000015926	Y	N				ENSGALG00000012712	Y	N	ENSGALG00000006873	Y	Y
ENSGALG00000023981	Y	N	ENSGALG00000011511	Y	N	ENSGALG00000014372	Y	Y	ENSGALG00000015077	Y	N													ENSGALG00000012286	Y	N				ENSGALG00000014079	Y	N	ENSGALG00000019358	Y	N
ENSGALG00000002818	Y	N	ENSGALG00000012124	Y	N	ENSGALG00000020283	Y	Y	ENSGALG00000013505	Y	Y													ENSGALG00000013987	Y	N				ENSGALG00000008080	Y	Y	ENSGALG00000000838	Y	N
ENSGALG00000006895	Y	N	ENSGALG00000003322	Y	Y	ENSGALG00000001250	Y	N	ENSGALG00000009441	Y	N													ENSGALG00000009652	Y	N				ENSGALG00000003678	Y	N	ENSGALG00000017405	Y	N
ENSGALG00000006782	Y	N	ENSGALG00000003737	Y	Y	ENSGALG00000003644	Y	N	ENSGALG00000015422	Y	Y													ENSGALG00000023845	Y	N				ENSGALG00000017041	Y	N	ENSGALG00000003597	Y	N
ENSGALG00000008475	Y	N	ENSGALG00000014152	Y	N	ENSGALG00000004196	Y	Y	ENSGALG00000000378	Y	N													ENSGALG00000002991	Y	N				ENSGALG00000004155	Y	Y	ENSGALG00000004994	Y	N
ENSGALG00000011002	Y	N	ENSGALG00000015951	Y	N	ENSGALG00000002466	Y	N	ENSGALG00000001063	Y	Y													ENSGALG00000007508	Y	N				ENSGALG00000004844	Y	N	ENSGALG00000010434	Y	N
ENSGALG00000010819	Y	N	ENSGALG00000008359	Y	N	ENSGALG00000008119	Y	N	ENSGALG00000017146	Y	Y													ENSGALG00000005481	Y	N				ENSGALG00000011740	Y	Y	ENSGALG00000016731	Y	N
ENSGALG00000017136	Y	Y	ENSGALG00000001772	Y	N	ENSGALG00000010891	Y	N	ENSGALG00000005843	Y	Y													ENSGALG00000015126	Y	N				ENSGALG00000003336	Y	N	ENSGALG00000010835	Y	N
ENSGALG00000003612	Y	N	ENSGALG00000015447	Y	N	ENSGALG00000015013	Y	Y	ENSGALG00000003507	Y	N													ENSGALG00000007631	Y	N				ENSGALG00000004732	Y	Y	ENSGALG00000006955	Y	N
ENSGALG00000022730	Y	N	ENSGALG00000012660	Y	N	ENSGALG00000016755	Y	Y	ENSGALG00000008118	Y	Y													ENSGALG00000016473	Y	N				ENSGALG00000016635	Y	Y	ENSGALG00000005839	Y	N
ENSGALG00000007737	Y	N	ENSGALG00000015358	Y	Y	ENSGALG00000008815	Y	N	ENSGALG00000014419	Y	N													ENSGALG00000006060	Y	N				ENSGALG00000014008	Y	N	ENSGALG00000009070	Y	N
ENSGALG00000022293	Y	N	ENSGALG00000004376	Y	Y	ENSGALG00000015492	Y	N	ENSGALG00000005596	Y	N													ENSGALG00000024033	Y	N				ENSGALG00000006997	Y	N	ENSGALG00000003958	Y	N
ENSGALG00000006742	Y	N	ENSGALG00000001607	Y	Y	ENSGALG00000004449	Y	Y	ENSGALG00000004345	Y	N													ENSGALG00000016913	Y	N				ENSGALG00000015293	Y	N	ENSGALG00000014915	Y	N
ENSGALG00000007679	Y	N	ENSGALG00000001153	Y	Y	ENSGALG00000008761	Y	Y	ENSGALG00000014192	Y	N													ENSGALG00000004591	Y	Y				ENSGALG00000011998	Y	N	ENSGALG00000017128	Y	N
ENSGALG00000012077	Y	N	ENSGALG00000009354	Y	Y	ENSGALG00000005727	Y	N	ENSGALG00000013468	Y	Y													ENSGALG00000001846	Y	N				ENSGALG00000023295	Y	N	ENSGALG00000000650	Y	N
ENSGALG00000013727	Y	N	ENSGALG00000005580	Y	N	ENSGALG00000001073	Y	Y	ENSGALG00000004885	Y	N													ENSGALG00000015198	Y	Y				ENSGALG00000014711	Y	N	ENSGALG00000001671	Y	N
ENSGALG00000021378	Y	N	ENSGALG00000017405	Y	N	ENSGALG00000016469	Y	Y	ENSGALG00000004334	Y	N													ENSGALG00000003589	Y	N				ENSGALG00000006172	Y	Y	ENSGALG00000015677	Y	Y
ENSGALG00000001891	Y	Y	ENSGALG00000004994	Y	Y	ENSGALG00000010736	Y	Y	ENSGALG00000020160	Y	N													ENSGALG00000016804	Y	Y				ENSGALG00000006647	Y	N	ENSGALG00000005383	Y	N
ENSGALG00000011360	Y	N	ENSGALG00000002632	Y	N	ENSGALG00000006778	Y	N	ENSGALG00000011518	Y	N													ENSGALG00000002864	Y	N				ENSGALG00000007681	Y	N	ENSGALG00000004361	Y	Y
ENSGALG00000013637	Y	N	ENSGALG00000008591	Y	Y	ENSGALG00000000329	Y	N	ENSGALG00000016752	Y	N													ENSGALG00000002240	Y	N				ENSGALG00000005292	Y	Y	ENSGALG00000011605	Y	N
ENSGALG00000014683	Y	N	ENSGALG00000011677	Y	N	ENSGALG00000001915	Y	N	ENSGALG00000000916	Y	N													ENSGALG00000015403	Y	N				ENSGALG00000005550	Y	N	ENSGALG00000008253	Y	N
ENSGALG00000000659	Y	N	ENSGALG00000011373	Y	N	ENSGALG00000008702	Y	N	ENSGALG00000015556	Y	N													ENSGALG00000012407	Y	N				ENSGALG00000016044	Y	N	ENSGALG00000001449	Y	N
ENSGALG00000010091	Y	N	ENSGALG00000009478	Y	Y				ENSGALG00000007617	Y	N													ENSGALG00000012504	Y	N				ENSGALG00000012505	Y	N	ENSGALG00000016887	Y	N
ENSGALG00000023394	Y	N	ENSGALG00000001535	Y	Y				ENSGALG00000005359	Y	N													ENSGALG00000008100	Y	Y				ENSGALG00000016783	Y	N	ENSGALG00000012508	Y	N
ENSGALG00000001255	Y	Y	ENSGALG00000008961	Y	Y				ENSGALG00000011185	Y	N													ENSGALG00000008323	Y	N				ENSGALG00000005317	Y	Y	ENSGALG00000002701	Y	N
ENSGALG00000002064	Y	N	ENSGALG00000016078	Y	Y				ENSGALG00000019640	Y	Y													ENSGALG00000009277	Y	Y				ENSGALG00000021852	Y	N	ENSGALG00000011386	Y	N
ENSGALG00000022456	Y	Y	ENSGALG00000002552	Y	Y				ENSGALG00000013427	Y	Y													ENSGALG00000002840	Y	N				ENSGALG00000006344	Y	Y	ENSGALG00000013384	Y	N
ENSGALG00000014791	Y	N	ENSGALG00000012301	Y	N				ENSGALG00000016628	Y	Y													ENSGALG00000005801	Y	N				ENSGALG00000012566	Y	N	ENSGALG00000015543	Y	N
ENSGALG00000008338	Y	N	ENSGALG00000003401	Y	N				ENSGALG00000015058	Y	Y													ENSGALG00000009012	Y	N				ENSGALG00000014241	Y	N	ENSGALG00000020210	Y	N
ENSGALG00000014244	Y	Y	ENSGALG00000017153	Y	N				ENSGALG00000006174	Y	Y													ENSGALG00000016084	Y	N				ENSGALG00000010258	Y	Y	ENSGALG00000002408	Y	N
ENSGALG00000015090	Y	N	ENSGALG00000023577	Y	Y				ENSGALG00000010633	Y	N													ENSGALG00000014014	Y	N				ENSGALG00000010050	Y	N	ENSGALG00000002675	Y	N
ENSGALG00000023691	Y	N	ENSGALG00000003930	Y	Y				ENSGALG00000011663	Y	Y													ENSGALG00000003409	Y	N				ENSGALG00000013196	Y	N	ENSGALG00000008265	Y	N
ENSGALG00000007606	Y	N	ENSGALG00000009126	Y	Y				ENSGALG00000007357	Y	N													ENSGALG00000016415	Y	N				ENSGALG00000002708	Y	N	ENSGALG00000006123	Y	N
ENSGALG00000013026	Y	N	ENSGALG00000000314	Y	Y				ENSGALG00000010597	Y	N													ENSGALG00000015719	Y	Y				ENSGALG00000005180	Y	Y	ENSGALG00000014756	Y	N
ENSGALG00000023817	Y	N	ENSGALG00000006507	Y	Y				ENSGALG00000015597	Y	N													ENSGALG00000009859	Y	N				ENSGALG00000010911	Y	N	ENSGALG00000023998	Y	N
ENSGALG00000006512	Y	N	ENSGALG00000011656	Y	Y				ENSGALG00000015519	Y	N													ENSGALG00000006220	Y	Y				ENSGALG00000002358	Y	N	ENSGALG00000014920	Y	N
ENSGALG00000018712	Y	N	ENSGALG00000009686	Y	Y				ENSGALG00000007608	Y	Y													ENSGALG00000012732	Y	N				ENSGALG00000015907	Y	N	ENSGALG00000002985	Y	N
ENSGALG00000009039	Y	Y	ENSGALG00000015655	Y	Y				ENSGALG00000001677	Y	Y													ENSGALG00000004229	Y	N				ENSGALG00000012541	Y	N	ENSGALG00000007704	Y	Y
ENSGALG00000015411	Y	Y	ENSGALG00000017076	Y	N				ENSGALG00000014758	Y	Y													ENSGALG00000006792	Y	Y				ENSGALG00000011823	Y	N	ENSGALG00000013039	Y	N
ENSGALG00000016639	Y	N	ENSGALG00000005237	Y	N				ENSGALG00000012219	Y	N													ENSGALG00000016584	Y	Y				ENSGALG00000013085	Y	N	ENSGALG00000013876	Y	N
ENSGALG00000005535	Y	N	ENSGALG00000005120	Y	N				ENSGALG00000014258	Y	Y													ENSGALG00000015322	Y	N				ENSGALG00000017046	Y	Y	ENSGALG00000006226	Y	N
ENSGALG00000010575	Y	N	ENSGALG00000016594	Y	N				ENSGALG00000006838	Y	N													ENSGALG00000011120	Y	N				ENSGALG00000012297	Y	Y	ENSGALG00000002346	Y	N
ENSGALG00000015647	Y	N	ENSGALG00000015721	Y	N				ENSGALG00000004766	Y	N													ENSGALG00000003118	Y	N				ENSGALG00000009205	Y	N	ENSGALG00000003290	Y	N
ENSGALG00000007035	Y	N	ENSGALG00000011772	Y	N				ENSGALG00000003629	Y	N													ENSGALG00000003164	Y	N				ENSGALG00000016280	Y	N	ENSGALG00000007371	Y	Y
ENSGALG00000000181	Y	Y	ENSGALG00000002675	Y	N				ENSGALG00000015792	Y	N													ENSGALG00000014463	Y	N				ENSGALG00000011124	Y	N	ENSGALG00000009333	Y	N
ENSGALG00000007330	Y	N	ENSGALG00000004531	Y	N				ENSGALG00000015966	Y	Y													ENSGALG00000008763	Y	N				ENSGALG00000010806	Y	N	ENSGALG00000016444	Y	N
ENSGALG00000006317	Y	N	ENSGALG00000000894	Y	N				ENSGALG00000008399	Y	N													ENSGALG00000014689	Y	N				ENSGALG00000000625	Y	N	ENSGALG00000022518	Y	N
ENSGALG00000021637	Y	N	ENSGALG00000011525	Y	N				ENSGALG00000016651	Y	N													ENSGALG00000011424	Y	Y				ENSGALG00000015422	Y	N	ENSGALG00000006118	Y	N
ENSGALG00000007096	Y	N	ENSGALG00000015520	Y	Y				ENSGALG00000008024	Y	Y													ENSGALG00000002136	Y	N				ENSGALG00000016399	Y	N	ENSGALG00000000693	Y	N
ENSGALG00000006873	Y	Y	ENSGALG00000008629	Y	N				ENSGALG00000017122	Y	N													ENSGALG00000017398	Y	N				ENSGALG00000005474	Y	Y	ENSGALG00000011966	Y	N
ENSGALG00000004166	Y	N	ENSGALG00000009090	Y	N				ENSGALG00000003923	Y	Y													ENSGALG00000006882	Y	N				ENSGALG00000017146	Y	N	ENSGALG00000020534	Y	N
ENSGALG00000007484	Y	N	ENSGALG00000017261	Y	N				ENSGALG00000005330	Y	N													ENSGALG00000005086	Y	N				ENSGALG00000012458	Y	Y	ENSGALG00000002964	Y	N
ENSGALG00000023316	Y	N	ENSGALG00000000061	Y	N				ENSGALG00000011149	Y	N													ENSGALG00000007543	Y	Y				ENSGALG00000003507	Y	N	ENSGALG00000015138	Y	N
ENSGALG00000004346	Y	N	ENSGALG00000001459	Y	N				ENSGALG00000010412	Y	N													ENSGALG00000016074	Y	N				ENSGALG00000010926	Y	N	ENSGALG00000014425	Y	N
ENSGALG00000008581	Y	Y	ENSGALG00000013645	Y	N				ENSGALG00000015908	Y	Y													ENSGALG00000014349	Y	N				ENSGALG00000001626	Y	Y	ENSGALG00000009093	Y	N
ENSGALG00000004889	Y	N	ENSGALG00000011982	Y	N				ENSGALG00000008671	Y	Y													ENSGALG00000001884	Y	N				ENSGALG00000015250	Y	N	ENSGALG00000012591	Y	N
ENSGALG00000024232	Y	N	ENSGALG00000015903	Y	N				ENSGALG00000001392	Y	N													ENSGALG00000003769	Y	N				ENSGALG00000008118	Y	N	ENSGALG00000012722	Y	N
ENSGALG00000023906	Y	Y	ENSGALG00000015605	Y	N				ENSGALG00000015029	Y	N													ENSGALG00000012834	Y	Y				ENSGALG00000012126	Y	Y	ENSGALG00000002107	Y	N
ENSGALG00000005839	Y	Y	ENSGALG00000000760	Y	Y				ENSGALG00000011177	Y	N													ENSGALG00000002382	Y	N				ENSGALG00000008497	Y	N	ENSGALG00000007799	Y	N
ENSGALG00000011341	Y	Y	ENSGALG00000017056	Y	N				ENSGALG00000007056	Y	N													ENSGALG00000015022	Y	N				ENSGALG00000009777	Y	Y	ENSGALG00000010195	Y	N
ENSGALG00000001939	Y	N	ENSGALG00000012978	Y	N				ENSGALG00000011059	Y	N													ENSGALG00000005932	Y	Y				ENSGALG00000012801	Y	Y	ENSGALG00000016455	Y	Y
ENSGALG00000003548	Y	N	ENSGALG00000009361	Y	N				ENSGALG00000013363	Y	N													ENSGALG00000020715	Y	Y				ENSGALG00000011894	Y	Y	ENSGALG00000016676	Y	N
ENSGALG00000008623	Y	Y	ENSGALG00000004984	Y	N				ENSGALG00000006787	Y	N													ENSGALG00000012044	Y	Y				ENSGALG00000011137	Y	N	ENSGALG00000011532	Y	N
ENSGALG00000010645	Y	Y	ENSGALG00000016455	Y	Y				ENSGALG00000015718	Y	N													ENSGALG00000004873	Y	N				ENSGALG00000008014	Y	N	ENSGALG00000013532	Y	N
ENSGALG00000012593	Y	Y	ENSGALG00000011532	Y	N				ENSGALG00000014853	Y	Y													ENSGALG00000013971	Y	N				ENSGALG00000015575	Y	Y	ENSGALG00000012298	Y	Y
ENSGALG00000000650	Y	N	ENSGALG00000009064	Y	N				ENSGALG00000015101	Y	Y													ENSGALG00000014444	Y	N				ENSGALG00000001177	Y	N	ENSGALG00000003248	Y	N
ENSGALG00000006728	Y	Y	ENSGALG00000011220	Y	N				ENSGALG00000014749	Y	N													ENSGALG00000007875	Y	Y				ENSGALG00000007748	Y	N	ENSGALG00000005316	Y	N
ENSGALG00000006904	Y	N	ENSGALG00000003135	Y	N				ENSGALG00000015193	Y	Y													ENSGALG00000008449	Y	Y				ENSGALG00000006130	Y	Y	ENSGALG00000006500	Y	N
ENSGALG00000015968	Y	Y	ENSGALG00000014999	Y	Y				ENSGALG00000009062	Y	N													ENSGALG00000009145	Y	N				ENSGALG00000001640	Y	Y	ENSGALG00000005642	Y	N
ENSGALG00000023541	Y	N	ENSGALG00000023249	Y	N				ENSGALG00000011271	Y	Y													ENSGALG00000021838	Y	Y				ENSGALG00000006066	Y	N	ENSGALG00000005507	Y	N
ENSGALG00000004361	Y	Y	ENSGALG00000010533	Y	Y				ENSGALG00000013239	Y	N													ENSGALG00000013272	Y	N				ENSGALG00000011127	Y	Y	ENSGALG00000003355	Y	N
ENSGALG00000011605	Y	Y	ENSGALG00000001840	Y	Y				ENSGALG00000007956	Y	N													ENSGALG00000002342	Y	N				ENSGALG00000000806	Y	N	ENSGALG00000009677	Y	N
ENSGALG00000001450	Y	N	ENSGALG00000009134	Y	Y				ENSGALG00000007248	Y	N													ENSGALG00000006314	Y	Y				ENSGALG00000004521	Y	Y	ENSGALG00000000777	Y	N
ENSGALG00000008518	Y	Y	ENSGALG00000012893	Y	Y				ENSGALG00000003324	Y	Y													ENSGALG00000008135	Y	N				ENSGALG00000002473	Y	Y	ENSGALG00000006690	Y	N
ENSGALG00000007559	Y	N	ENSGALG00000014337	Y	N				ENSGALG00000008157	Y	Y													ENSGALG00000008425	Y	N				ENSGALG00000013427	Y	N	ENSGALG00000023207	Y	N
ENSGALG00000015328	Y	N	ENSGALG00000014911	Y	N				ENSGALG00000007809	Y	Y													ENSGALG00000004966	Y	Y				ENSGALG00000016628	Y	Y	ENSGALG00000001643	Y	N
ENSGALG00000004733	Y	Y	ENSGALG00000013587	Y	Y				ENSGALG00000005042	Y	N													ENSGALG00000003406	Y	N				ENSGALG00000015058	Y	N	ENSGALG00000002580	Y	Y
ENSGALG00000007620	Y	N	ENSGALG00000005991	Y	N				ENSGALG00000016397	Y	N													ENSGALG00000011287	Y	Y				ENSGALG00000010633	Y	N	ENSGALG00000005991	Y	Y
ENSGALG00000002869	Y	Y	ENSGALG00000015511	Y	Y				ENSGALG00000014995	Y	N													ENSGALG00000015379	Y	N				ENSGALG00000006174	Y	N	ENSGALG00000000151	Y	N
ENSGALG00000003993	Y	N	ENSGALG00000000151	Y	N				ENSGALG00000021472	Y	Y													ENSGALG00000011468	Y	N				ENSGALG00000014407	Y	N	ENSGALG00000013313	Y	N
ENSGALG00000007103	Y	N	ENSGALG00000021843	Y	N				ENSGALG00000016920	Y	Y													ENSGALG00000008901	Y	N				ENSGALG00000002283	Y	N	ENSGALG00000012329	Y	N
ENSGALG00000016522	Y	Y	ENSGALG00000012329	Y	Y				ENSGALG00000012626	Y	N													ENSGALG00000004272	Y	N				ENSGALG00000015519	Y	N	ENSGALG00000012546	Y	N
ENSGALG00000000748	Y	N	ENSGALG00000001518	Y	Y				ENSGALG00000016102	Y	N													ENSGALG00000015087	Y	N				ENSGALG00000007608	Y	N	ENSGALG00000006665	Y	Y
ENSGALG00000016862	Y	N	ENSGALG00000012440	Y	Y				ENSGALG00000009705	Y	Y													ENSGALG00000022249	Y	N				ENSGALG00000008476	Y	Y	ENSGALG00000007710	Y	N
ENSGALG00000006919	Y	Y	ENSGALG00000010164	Y	N				ENSGALG00000000307	Y	N													ENSGALG00000016690	Y	Y				ENSGALG00000008992	Y	Y	ENSGALG00000011690	Y	N
ENSGALG00000010302	Y	N	ENSGALG00000007710	Y	Y																			ENSGALG00000005730	Y	N				ENSGALG00000014258	Y	Y	ENSGALG00000011858	Y	N
ENSGALG00000000584	Y	N	ENSGALG00000012570	Y	N																			ENSGALG00000020199	Y	Y				ENSGALG00000009646	Y	N	ENSGALG00000014112	Y	N
ENSGALG00000012652	Y	Y	ENSGALG00000001561	Y	Y																			ENSGALG00000013302	Y	N				ENSGALG00000002963	Y	N	ENSGALG00000023212	Y	N
ENSGALG00000008265	Y	N	ENSGALG00000016543	Y	Y																			ENSGALG00000003774	Y	N				ENSGALG00000021869	Y	Y	ENSGALG00000007447	Y	N
ENSGALG00000014558	Y	Y	ENSGALG00000002874	Y	Y																			ENSGALG00000013022	Y	N				ENSGALG00000013407	Y	Y	ENSGALG00000023232	Y	N
ENSGALG00000002900	Y	Y	ENSGALG00000011858	Y	N																			ENSGALG00000016680	Y	N				ENSGALG00000001770	Y	N	ENSGALG00000020973	Y	N
ENSGALG00000005702	Y	N	ENSGALG00000001074	Y	Y																			ENSGALG00000011744	Y	N				ENSGALG00000008399	Y	N	ENSGALG00000011704	Y	N
ENSGALG00000001636	Y	N	ENSGALG00000016333	Y	N																			ENSGALG00000015673	Y	N				ENSGALG00000002431	Y	Y	ENSGALG00000002249	Y	N
ENSGALG00000007704	Y	Y	ENSGALG00000008888	Y	Y																			ENSGALG00000013886	Y	N				ENSGALG00000006605	Y	N	ENSGALG00000009837	Y	N
ENSGALG00000013876	Y	N	ENSGALG00000007447	Y	Y																			ENSGALG00000003447	Y	N				ENSGALG00000017000	Y	N	ENSGALG00000003485	Y	N
ENSGALG00000006226	Y	Y	ENSGALG00000013194	Y	Y																			ENSGALG00000010705	Y	N				ENSGALG00000016740	Y	Y	ENSGALG00000003824	Y	N
ENSGALG00000006395	Y	N	ENSGALG00000002789	Y	Y																			ENSGALG00000001786	Y	Y				ENSGALG00000016651	Y	N	ENSGALG00000017156	Y	N
ENSGALG00000014398	Y	N	ENSGALG00000013251	Y	Y																			ENSGALG00000006751	Y	Y				ENSGALG00000007077	Y	N	ENSGALG00000011657	Y	N
ENSGALG00000009114	Y	Y	ENSGALG00000011164	Y	Y																			ENSGALG00000011550	Y	N				ENSGALG00000002098	Y	N	ENSGALG00000015955	Y	N
ENSGALG00000021980	Y	Y	ENSGALG00000003015	Y	Y																			ENSGALG00000006388	Y	Y				ENSGALG00000003923	Y	Y	ENSGALG00000011543	Y	N
ENSGALG00000016539	Y	Y	ENSGALG00000002046	Y	N																			ENSGALG00000010461	Y	Y				ENSGALG00000006713	Y	N	ENSGALG00000006738	Y	N
ENSGALG00000000693	Y	N	ENSGALG00000014421	Y	N																			ENSGALG00000006976	Y	N				ENSGALG00000008332	Y	Y	ENSGALG00000023327	Y	N
ENSGALG00000003067	Y	N	ENSGALG00000015675	Y	Y																			ENSGALG00000005310	Y	N				ENSGALG00000014144	Y	Y	ENSGALG00000016144	Y	N
ENSGALG00000006629	Y	Y	ENSGALG00000004284	Y	Y																			ENSGALG00000005628	Y	Y				ENSGALG00000008133	Y	N	ENSGALG00000016312	Y	N
ENSGALG00000002964	Y	N	ENSGALG00000000313	Y	Y																			ENSGALG00000009292	Y	N				ENSGALG00000008987	Y	Y	ENSGALG00000022120	Y	N
ENSGALG00000005202	Y	N	ENSGALG00000002891	Y	N																			ENSGALG00000014866	Y	N				ENSGALG00000016216	Y	N	ENSGALG00000000878	Y	N
ENSGALG00000006061	Y	N	ENSGALG00000004715	Y	N																			ENSGALG00000010747	Y	Y				ENSGALG00000011792	Y	Y	ENSGALG00000017368	Y	N
ENSGALG00000015233	Y	N	ENSGALG00000004593	Y	N																			ENSGALG00000000672	Y	N				ENSGALG00000024468	Y	N	ENSGALG00000009807	Y	N
ENSGALG00000004413	Y	N	ENSGALG00000011938	Y	N																			ENSGALG00000000780	Y	N				ENSGALG00000000839	Y	N	ENSGALG00000007227	Y	Y
ENSGALG00000009093	Y	N	ENSGALG00000012704	Y	N																			ENSGALG00000024383	Y	N				ENSGALG00000003819	Y	N	ENSGALG00000003739	Y	N
ENSGALG00000004002	Y	N	ENSGALG00000008711	Y	N																			ENSGALG00000023090	Y	N				ENSGALG00000023102	Y	N	ENSGALG00000004037	Y	N
ENSGALG00000013921	Y	N	ENSGALG00000012659	Y	N																			ENSGALG00000015476	Y	N				ENSGALG00000009262	Y	Y	ENSGALG00000014435	Y	N
ENSGALG00000022535	Y	Y	ENSGALG00000011200	Y	Y																			ENSGALG00000007332	Y	N				ENSGALG00000016608	Y	N	ENSGALG00000008174	Y	N
ENSGALG00000007799	Y	Y	ENSGALG00000009738	Y	N																			ENSGALG00000015630	Y	N				ENSGALG00000016206	Y	N	ENSGALG00000004245	Y	N
ENSGALG00000011172	Y	N	ENSGALG00000002613	Y	Y																			ENSGALG00000014195	Y	Y				ENSGALG00000004969	Y	N	ENSGALG00000002671	Y	N
ENSGALG00000008844	Y	Y	ENSGALG00000010838	Y	N																			ENSGALG00000023846	Y	N				ENSGALG00000001405	Y	N	ENSGALG00000015472	Y	N
ENSGALG00000012298	Y	N	ENSGALG00000010181	Y	N																			ENSGALG00000012595	Y	N				ENSGALG00000006027	Y	N	ENSGALG00000024081	Y	N
ENSGALG00000014800	Y	N	ENSGALG00000008393	Y	N																			ENSGALG00000005901	Y	N				ENSGALG00000013925	Y	N	ENSGALG00000017111	Y	N
ENSGALG00000024014	Y	Y	ENSGALG00000007948	Y	Y																			ENSGALG00000007441	Y	Y				ENSGALG00000014237	Y	N	ENSGALG00000023209	Y	N
ENSGALG00000006017	Y	N	ENSGALG00000009495	Y	N																			ENSGALG00000022694	Y	N				ENSGALG00000014727	Y	N	ENSGALG00000013455	Y	N
ENSGALG00000014324	Y	Y	ENSGALG00000002671	Y	Y																			ENSGALG00000008893	Y	Y				ENSGALG00000013102	Y	Y	ENSGALG00000016442	Y	N
ENSGALG00000016583	Y	N	ENSGALG00000007242	Y	Y																			ENSGALG00000023929	Y	N				ENSGALG00000012155	Y	Y	ENSGALG00000009071	Y	N
ENSGALG00000024173	Y	N	ENSGALG00000015755	Y	Y																			ENSGALG00000005936	Y	N				ENSGALG00000023581	Y	N	ENSGALG00000013572	Y	N
ENSGALG00000008787	Y	N	ENSGALG00000015143	Y	N																			ENSGALG00000017264	Y	N				ENSGALG00000007140	Y	N	ENSGALG00000002316	Y	N
ENSGALG00000003331	Y	N	ENSGALG00000013455	Y	Y																			ENSGALG00000016176	Y	Y				ENSGALG00000015193	Y	N	ENSGALG00000008234	Y	N
ENSGALG00000001643	Y	N	ENSGALG00000009020	Y	Y																			ENSGALG00000015799	Y	Y				ENSGALG00000007582	Y	N	ENSGALG00000015249	Y	N
ENSGALG00000016073	Y	N	ENSGALG00000003033	Y	N																			ENSGALG00000009489	Y	Y				ENSGALG00000002466	Y	Y	ENSGALG00000023932	Y	Y
ENSGALG00000013313	Y	N	ENSGALG00000006560	Y	N																			ENSGALG00000009694	Y	N				ENSGALG00000000209	Y	Y	ENSGALG00000016196	Y	N
ENSGALG00000005071	Y	Y	ENSGALG00000021201	Y	N																			ENSGALG00000011270	Y	N				ENSGALG00000004653	Y	N	ENSGALG00000011770	Y	N
ENSGALG00000023904	Y	N	ENSGALG00000014946	Y	N																			ENSGALG00000001969	Y	Y				ENSGALG00000006591	Y	Y	ENSGALG00000014445	Y	N
ENSGALG00000001053	Y	N	ENSGALG00000005651	Y	N																			ENSGALG00000010978	Y	N				ENSGALG00000015492	Y	N	ENSGALG00000019336	Y	N
ENSGALG00000011690	Y	N	ENSGALG00000007178	Y	N																			ENSGALG00000003270	Y	N				ENSGALG00000016298	Y	Y	ENSGALG00000005980	Y	N
ENSGALG00000007194	Y	N	ENSGALG00000009437	Y	Y																			ENSGALG00000009034	Y	N				ENSGALG00000014995	Y	N	ENSGALG00000012130	Y	N
ENSGALG00000023553	Y	N	ENSGALG00000016350	Y	Y																			ENSGALG00000009853	Y	N				ENSGALG00000009705	Y	N	ENSGALG00000006790	Y	N
ENSGALG00000014112	Y	Y	ENSGALG00000012177	Y	Y																			ENSGALG00000005215	Y	N				ENSGALG00000015167	Y	N	ENSGALG00000009227	Y	N
ENSGALG00000006340	Y	N	ENSGALG00000002471	Y	N																			ENSGALG00000001240	Y	N				ENSGALG00000015051	Y	N	ENSGALG00000000003	Y	N
ENSGALG00000002062	Y	N	ENSGALG00000000402	Y	Y																			ENSGALG00000012495	Y	N				ENSGALG00000014857	Y	N	ENSGALG00000009592	Y	N
ENSGALG00000005684	Y	N	ENSGALG00000011209	Y	Y																			ENSGALG00000001849	Y	N				ENSGALG00000002082	Y	Y	ENSGALG00000004814	Y	Y
ENSGALG00000010885	Y	N	ENSGALG00000009740	Y	N																			ENSGALG00000015488	Y	Y				ENSGALG00000012069	Y	N	ENSGALG00000009971	Y	N
ENSGALG00000012998	Y	Y	ENSGALG00000015847	Y	Y																			ENSGALG00000007090	Y	N				ENSGALG00000008339	Y	N	ENSGALG00000000988	Y	N
ENSGALG00000023697	Y	N	ENSGALG00000010601	Y	N																			ENSGALG00000014825	Y	N				ENSGALG00000014505	Y	N	ENSGALG00000017091	Y	N
ENSGALG00000014971	Y	Y	ENSGALG00000010664	Y	N																			ENSGALG00000009239	Y	N				ENSGALG00000002160	Y	N	ENSGALG00000005728	Y	N
ENSGALG00000015216	Y	Y	ENSGALG00000005161	Y	N																			ENSGALG00000010422	Y	N				ENSGALG00000006864	Y	N	ENSGALG00000009257	Y	N
ENSGALG00000010063	Y	N	ENSGALG00000009612	Y	Y																			ENSGALG00000004903	Y	Y				ENSGALG00000015094	Y	N	ENSGALG00000008713	Y	N
ENSGALG00000011657	Y	Y	ENSGALG00000007870	Y	N																			ENSGALG00000023313	Y	N				ENSGALG00000002455	Y	Y	ENSGALG00000008729	Y	N
ENSGALG00000007001	Y	Y	ENSGALG00000017091	Y	Y																			ENSGALG00000015380	Y	Y				ENSGALG00000013237	Y	Y	ENSGALG00000008303	Y	N
ENSGALG00000002591	Y	N	ENSGALG00000009850	Y	Y																			ENSGALG00000016868	Y	N				ENSGALG00000011086	Y	Y	ENSGALG00000002903	Y	N
ENSGALG00000004341	Y	N	ENSGALG00000007045	Y	Y																			ENSGALG00000012184	Y	N				ENSGALG00000021325	Y	Y	ENSGALG00000014642	Y	N
ENSGALG00000006583	Y	N	ENSGALG00000016251	Y	Y																			ENSGALG00000011528	Y	N				ENSGALG00000002287	Y	Y	ENSGALG00000023885	Y	N
ENSGALG00000011543	Y	N	ENSGALG00000003551	Y	Y																			ENSGALG00000003379	Y	N				ENSGALG00000004740	Y	N	ENSGALG00000004834	Y	N
ENSGALG00000014368	Y	Y	ENSGALG00000010612	Y	N																			ENSGALG00000012802	Y	Y				ENSGALG00000003818	Y	N	ENSGALG00000010789	Y	N
ENSGALG00000004150	Y	N	ENSGALG00000012362	Y	Y																			ENSGALG00000012006	Y	Y				ENSGALG00000006988	Y	N	ENSGALG00000017142	Y	N
ENSGALG00000001375	Y	N	ENSGALG00000012447	Y	N																			ENSGALG00000002479	Y	Y				ENSGALG00000005778	Y	N	ENSGALG00000008249	Y	N
ENSGALG00000016144	Y	Y	ENSGALG00000023825	Y	Y																			ENSGALG00000000236	Y	N				ENSGALG00000015935	Y	Y	ENSGALG00000007936	Y	N
ENSGALG00000011619	Y	N	ENSGALG00000011208	Y	N																			ENSGALG00000012814	Y	N				ENSGALG00000007866	Y	N	ENSGALG00000015821	Y	N
ENSGALG00000007987	Y	N	ENSGALG00000000530	Y	N																			ENSGALG00000006725	Y	Y				ENSGALG00000014389	Y	N	ENSGALG00000011559	Y	N
ENSGALG00000014952	Y	N	ENSGALG00000015522	Y	N																			ENSGALG00000005763	Y	N				ENSGALG00000000416	Y	Y	ENSGALG00000008632	Y	N
ENSGALG00000000889	Y	N	ENSGALG00000002845	Y	Y																			ENSGALG00000016459	Y	N				ENSGALG00000005349	Y	Y	ENSGALG00000008915	Y	N
ENSGALG00000000878	Y	N	ENSGALG00000009844	Y	Y																			ENSGALG00000019280	Y	Y				ENSGALG00000012544	Y	N	ENSGALG00000001438	Y	N
ENSGALG00000003495	Y	N	ENSGALG00000016518	Y	N																			ENSGALG00000002008	Y	N				ENSGALG00000000132	Y	N	ENSGALG00000024076	Y	N
ENSGALG00000009600	Y	N	ENSGALG00000002562	Y	N																			ENSGALG00000009523	Y	Y				ENSGALG00000001407	Y	N	ENSGALG00000010227	Y	N
ENSGALG00000008606	Y	N	ENSGALG00000008005	Y	N																			ENSGALG00000022959	Y	N				ENSGALG00000008727	Y	N	ENSGALG00000010120	Y	N
ENSGALG00000013742	Y	N	ENSGALG00000023862	Y	N																			ENSGALG00000006376	Y	Y				ENSGALG00000011462	Y	N	ENSGALG00000000823	Y	N
ENSGALG00000007963	Y	N	ENSGALG00000001443	Y	Y																			ENSGALG00000010497	Y	N				ENSGALG00000003226	Y	Y	ENSGALG00000013208	Y	N
ENSGALG00000002197	Y	N	ENSGALG00000013182	Y	N																			ENSGALG00000015448	Y	N				ENSGALG00000005204	Y	N	ENSGALG00000015024	Y	N
ENSGALG00000006161	Y	N	ENSGALG00000004386	Y	Y																			ENSGALG00000016016	Y	Y				ENSGALG00000015346	Y	N	ENSGALG00000023745	Y	N
ENSGALG00000001718	Y	N	ENSGALG00000013672	Y	Y																			ENSGALG00000001437	Y	N				ENSGALG00000013606	Y	N	ENSGALG00000003477	Y	N
ENSGALG00000006300	Y	N	ENSGALG00000017062	Y	Y																			ENSGALG00000004357	Y	N				ENSGALG00000024000	Y	N	ENSGALG00000007520	Y	N
ENSGALG00000010659	Y	N	ENSGALG00000006170	Y	N																			ENSGALG00000006104	Y	N				ENSGALG00000002638	Y	Y	ENSGALG00000001540	Y	N
ENSGALG00000024081	Y	N	ENSGALG00000017246	Y	Y																			ENSGALG00000007801	Y	N				ENSGALG00000006323	Y	Y	ENSGALG00000023024	Y	N
ENSGALG00000001725	Y	N	ENSGALG00000009440	Y	N																			ENSGALG00000016038	Y	N				ENSGALG00000012327	Y	Y	ENSGALG00000009496	Y	N
ENSGALG00000016700	Y	N	ENSGALG00000014634	Y	N																			ENSGALG00000011205	Y	N				ENSGALG00000015834	Y	N	ENSGALG00000006497	Y	N
ENSGALG00000002316	Y	N	ENSGALG00000005882	Y	N																			ENSGALG00000005995	Y	Y				ENSGALG00000010200	Y	N	ENSGALG00000006631	Y	N
ENSGALG00000001005	Y	N	ENSGALG00000008263	Y	Y																			ENSGALG00000005886	Y	N				ENSGALG00000013643	Y	N	ENSGALG00000016047	Y	N
ENSGALG00000007827	Y	N	ENSGALG00000006925	Y	N																			ENSGALG00000021459	Y	Y				ENSGALG00000000270	Y	N	ENSGALG00000001094	Y	Y
ENSGALG00000005321	Y	N	ENSGALG00000008841	Y	N																			ENSGALG00000008080	Y	Y				ENSGALG00000001600	Y	N	ENSGALG00000001136	Y	Y
ENSGALG00000006193	Y	N	ENSGALG00000012575	Y	N																			ENSGALG00000011236	Y	N				ENSGALG00000008139	Y	N	ENSGALG00000009731	Y	N
ENSGALG00000011770	Y	N	ENSGALG00000013948	Y	Y																			ENSGALG00000013357	Y	N				ENSGALG00000010931	Y	N	ENSGALG00000010312	Y	Y
ENSGALG00000000902	Y	Y	ENSGALG00000010335	Y	Y																			ENSGALG00000010518	Y	Y				ENSGALG00000008608	Y	Y	ENSGALG00000005395	Y	N
ENSGALG00000014445	Y	N	ENSGALG00000011076	Y	Y																			ENSGALG00000012036	Y	N				ENSGALG00000010741	Y	N	ENSGALG00000011652	Y	N
ENSGALG00000021697	Y	N	ENSGALG00000016933	Y	Y																			ENSGALG00000003678	Y	N				ENSGALG00000015795	Y	Y	ENSGALG00000006437	Y	N
ENSGALG00000005980	Y	N	ENSGALG00000023973	Y	Y																			ENSGALG00000003114	Y	N				ENSGALG00000004209	Y	N	ENSGALG00000015326	Y	N
ENSGALG00000002029	Y	N	ENSGALG00000005285	Y	Y																			ENSGALG00000004844	Y	N				ENSGALG00000002579	Y	N	ENSGALG00000011138	Y	N
ENSGALG00000006567	Y	N	ENSGALG00000001094	Y	N																			ENSGALG00000015764	Y	N				ENSGALG00000023070	Y	Y	ENSGALG00000008794	Y	N
ENSGALG00000009227	Y	Y	ENSGALG00000012395	Y	N																			ENSGALG00000004732	Y	Y				ENSGALG00000001662	Y	Y	ENSGALG00000001212	Y	Y
ENSGALG00000004200	Y	N	ENSGALG00000001136	Y	Y																			ENSGALG00000016635	Y	N				ENSGALG00000007367	Y	Y	ENSGALG00000020164	Y	N
ENSGALG00000004814	Y	Y	ENSGALG00000008945	Y	Y																			ENSGALG00000016607	Y	N				ENSGALG00000005207	Y	N	ENSGALG00000022183	Y	N
ENSGALG00000009971	Y	N	ENSGALG00000010589	Y	Y																			ENSGALG00000010269	Y	N				ENSGALG00000015896	Y	N	ENSGALG00000009501	Y	N
ENSGALG00000014874	Y	N	ENSGALG00000014639	Y	Y																			ENSGALG00000006808	Y	N				ENSGALG00000009066	Y	Y	ENSGALG00000001801	Y	N
ENSGALG00000011796	Y	Y	ENSGALG00000008240	Y	N																			ENSGALG00000007917	Y	Y				ENSGALG00000015737	Y	Y	ENSGALG00000009250	Y	N
ENSGALG00000000573	Y	N	ENSGALG00000008353	Y	Y																			ENSGALG00000011680	Y	N				ENSGALG00000016826	Y	Y	ENSGALG00000000412	Y	N
ENSGALG00000010577	Y	Y	ENSGALG00000009168	Y	Y																			ENSGALG00000006997	Y	N				ENSGALG00000014798	Y	N	ENSGALG00000016551	Y	N
ENSGALG00000012291	Y	N	ENSGALG00000015033	Y	N																			ENSGALG00000014967	Y	Y				ENSGALG00000002775	Y	N	ENSGALG00000011643	Y	N
ENSGALG00000003562	Y	N	ENSGALG00000016603	Y	N																			ENSGALG00000008568	Y	Y				ENSGALG00000002078	Y	N	ENSGALG00000005403	Y	N
ENSGALG00000016570	Y	Y	ENSGALG00000002111	Y	Y																			ENSGALG00000000747	Y	N				ENSGALG00000011170	Y	Y	ENSGALG00000000675	Y	N
ENSGALG00000013702	Y	N	ENSGALG00000007041	Y	N																			ENSGALG00000010315	Y	N				ENSGALG00000011577	Y	N	ENSGALG00000011051	Y	N
ENSGALG00000013557	Y	N	ENSGALG00000006652	Y	N																			ENSGALG00000016810	Y	N				ENSGALG00000015573	Y	N	ENSGALG00000009525	Y	N
ENSGALG00000023885	Y	Y	ENSGALG00000008494	Y	N																			ENSGALG00000006647	Y	N				ENSGALG00000008818	Y	N	ENSGALG00000016067	Y	N
ENSGALG00000009322	Y	N	ENSGALG00000017196	Y	N																			ENSGALG00000003161	Y	N				ENSGALG00000013857	Y	N	ENSGALG00000005909	Y	N
ENSGALG00000010789	Y	N	ENSGALG00000010925	Y	N																			ENSGALG00000020377	Y	N				ENSGALG00000012685	Y	N	ENSGALG00000001761	Y	N
ENSGALG00000008160	Y	N	ENSGALG00000004852	Y	Y																			ENSGALG00000009986	Y	N				ENSGALG00000003550	Y	N	ENSGALG00000009278	Y	N
ENSGALG00000002412	Y	N	ENSGALG00000012668	Y	N																			ENSGALG00000005974	Y	Y				ENSGALG00000006681	Y	N	ENSGALG00000014168	Y	N
ENSGALG00000007936	Y	Y	ENSGALG00000006833	Y	Y																			ENSGALG00000020180	Y	Y				ENSGALG00000011706	Y	N	ENSGALG00000014692	Y	N
ENSGALG00000004199	Y	Y	ENSGALG00000014206	Y	Y																			ENSGALG00000007681	Y	N				ENSGALG00000011737	Y	N	ENSGALG00000016417	Y	N
ENSGALG00000001850	Y	N	ENSGALG00000017272	Y	Y																			ENSGALG00000005292	Y	Y				ENSGALG00000010166	Y	Y	ENSGALG00000011423	Y	N
ENSGALG00000010360	Y	N	ENSGALG00000012238	Y	N																			ENSGALG00000016904	Y	N				ENSGALG00000015999	Y	N	ENSGALG00000004701	Y	N
ENSGALG00000010401	Y	N	ENSGALG00000002477	Y	Y																			ENSGALG00000012505	Y	N				ENSGALG00000013954	Y	Y	ENSGALG00000007953	Y	N
ENSGALG00000001949	Y	N	ENSGALG00000000264	Y	N																			ENSGALG00000005317	Y	N				ENSGALG00000005319	Y	N	ENSGALG00000005516	Y	N
ENSGALG00000001438	Y	N	ENSGALG00000016860	Y	N																			ENSGALG00000007837	Y	N				ENSGALG00000012250	Y	Y	ENSGALG00000013034	Y	N
ENSGALG00000005571	Y	N	ENSGALG00000002012	Y	Y																			ENSGALG00000012566	Y	Y				ENSGALG00000014847	Y	Y	ENSGALG00000013626	Y	N
ENSGALG00000006211	Y	N	ENSGALG00000003862	Y	N																			ENSGALG00000012023	Y	N				ENSGALG00000014699	Y	Y	ENSGALG00000003373	Y	N
ENSGALG00000007994	Y	N	ENSGALG00000014327	Y	N																			ENSGALG00000008177	Y	Y				ENSGALG00000003809	Y	N	ENSGALG00000008094	Y	N
ENSGALG00000000608	Y	Y	ENSGALG00000011973	Y	Y																			ENSGALG00000024282	Y	N				ENSGALG00000017530	Y	Y	ENSGALG00000006271	Y	N
ENSGALG00000016524	Y	N	ENSGALG00000008193	Y	Y																			ENSGALG00000006319	Y	Y				ENSGALG00000003428	Y	N	ENSGALG00000003922	Y	N
ENSGALG00000007106	Y	N	ENSGALG00000008442	Y	Y																			ENSGALG00000006793	Y	N				ENSGALG00000012635	Y	N	ENSGALG00000011881	Y	N
ENSGALG00000019713	Y	N	ENSGALG00000007419	Y	Y																			ENSGALG00000016575	Y	N				ENSGALG00000011696	Y	N	ENSGALG00000014935	Y	N
ENSGALG00000002302	Y	N	ENSGALG00000015746	Y	N																			ENSGALG00000010163	Y	N				ENSGALG00000015865	Y	N	ENSGALG00000015774	Y	Y
ENSGALG00000015024	Y	Y	ENSGALG00000015768	Y	Y																			ENSGALG00000017334	Y	N				ENSGALG00000004398	Y	N	ENSGALG00000014395	Y	N
ENSGALG00000000855	Y	N	ENSGALG00000005035	Y	N																			ENSGALG00000010169	Y	N				ENSGALG00000008744	Y	Y	ENSGALG00000009754	Y	N
ENSGALG00000015433	Y	N	ENSGALG00000016302	Y	N																			ENSGALG00000007065	Y	N				ENSGALG00000012108	Y	N	ENSGALG00000011932	Y	N
ENSGALG00000016428	Y	N	ENSGALG00000023655	Y	Y																			ENSGALG00000011224	Y	N				ENSGALG00000016224	Y	Y	ENSGALG00000024159	Y	N
ENSGALG00000023745	Y	N	ENSGALG00000009248	Y	Y																			ENSGALG00000010050	Y	N				ENSGALG00000003295	Y	N	ENSGALG00000007603	Y	N
ENSGALG00000005613	Y	Y	ENSGALG00000010967	Y	N																			ENSGALG00000005180	Y	Y				ENSGALG00000011314	Y	N	ENSGALG00000009538	Y	N
ENSGALG00000004220	Y	N	ENSGALG00000013245	Y	N																			ENSGALG00000002708	Y	N				ENSGALG00000017114	Y	N	ENSGALG00000011839	Y	N
ENSGALG00000007690	Y	Y	ENSGALG00000023955	Y	Y																			ENSGALG00000010911	Y	N				ENSGALG00000014846	Y	N	ENSGALG00000008963	Y	N
ENSGALG00000003914	Y	Y	ENSGALG00000009027	Y	Y																			ENSGALG00000000604	Y	N				ENSGALG00000009725	Y	Y	ENSGALG00000015060	Y	N
ENSGALG00000009827	Y	N	ENSGALG00000023826	Y	Y																			ENSGALG00000013425	Y	N				ENSGALG00000004518	Y	Y	ENSGALG00000019837	Y	N
ENSGALG00000012876	Y	N	ENSGALG00000015060	Y	Y																			ENSGALG00000010442	Y	N				ENSGALG00000005430	Y	N	ENSGALG00000005573	Y	N
ENSGALG00000011826	Y	N	ENSGALG00000003699	Y	Y																			ENSGALG00000005603	Y	Y				ENSGALG00000002038	Y	N	ENSGALG00000015000	Y	N
ENSGALG00000012753	Y	N	ENSGALG00000010706	Y	Y																			ENSGALG00000009693	Y	Y				ENSGALG00000017136	Y	N	ENSGALG00000003072	Y	N
ENSGALG00000015136	Y	Y	ENSGALG00000006851	Y	Y																			ENSGALG00000013085	Y	N				ENSGALG00000011242	Y	N	ENSGALG00000001845	Y	N
ENSGALG00000006497	Y	N	ENSGALG00000010386	Y	N																			ENSGALG00000009488	Y	N				ENSGALG00000006482	Y	N	ENSGALG00000000895	Y	N
ENSGALG00000006631	Y	N	ENSGALG00000014485	Y	Y																			ENSGALG00000003655	Y	N				ENSGALG00000010836	Y	N	ENSGALG00000004468	Y	N
ENSGALG00000010267	Y	N	ENSGALG00000014365	Y	N																			ENSGALG00000008735	Y	Y				ENSGALG00000002024	Y	N	ENSGALG00000000284	Y	N
ENSGALG00000004696	Y	N	ENSGALG00000023127	Y	N																			ENSGALG00000000238	Y	N				ENSGALG00000008780	Y	N	ENSGALG00000007528	Y	N
ENSGALG00000023812	Y	N	ENSGALG00000009404	Y	N																			ENSGALG00000014726	Y	Y				ENSGALG00000016471	Y	N	ENSGALG00000015817	Y	N
ENSGALG00000010526	Y	N	ENSGALG00000007993	Y	Y																			ENSGALG00000017046	Y	N				ENSGALG00000005986	Y	N	ENSGALG00000017009	Y	N
ENSGALG00000006601	Y	N	ENSGALG00000006519	Y	Y																			ENSGALG00000007955	Y	N				ENSGALG00000007679	Y	N	ENSGALG00000009748	Y	N
ENSGALG00000010312	Y	N	ENSGALG00000006378	Y	N																			ENSGALG00000009205	Y	N				ENSGALG00000023264	Y	N	ENSGALG00000016331	Y	N
ENSGALG00000024387	Y	N	ENSGALG00000000284	Y	Y																			ENSGALG00000017179	Y	N				ENSGALG00000004859	Y	N	ENSGALG00000004160	Y	N
ENSGALG00000006703	Y	N	ENSGALG00000007744	Y	Y																			ENSGALG00000011124	Y	N				ENSGALG00000002556	Y	N	ENSGALG00000010243	Y	N
ENSGALG00000014746	Y	Y	ENSGALG00000017204	Y	N																			ENSGALG00000010806	Y	N				ENSGALG00000006368	Y	N	ENSGALG00000010279	Y	N
ENSGALG00000008084	Y	N	ENSGALG00000007839	Y	Y																			ENSGALG00000002371	Y	Y				ENSGALG00000015396	Y	N	ENSGALG00000006729	Y	Y
ENSGALG00000016171	Y	N	ENSGALG00000014963	Y	N																			ENSGALG00000009274	Y	N				ENSGALG00000012873	Y	Y	ENSGALG00000022715	Y	N
ENSGALG00000004483	Y	N	ENSGALG00000006126	Y	Y																			ENSGALG00000003849	Y	N				ENSGALG00000007636	Y	Y	ENSGALG00000021449	Y	N
ENSGALG00000003932	Y	Y	ENSGALG00000013553	Y	Y																			ENSGALG00000000625	Y	N				ENSGALG00000023705	Y	Y	ENSGALG00000006267	Y	N
ENSGALG00000002913	Y	N	ENSGALG00000007911	Y	Y																			ENSGALG00000015422	Y	N				ENSGALG00000023633	Y	Y	ENSGALG00000014381	Y	N
ENSGALG00000001212	Y	Y	ENSGALG00000010448	Y	Y																			ENSGALG00000001063	Y	N				ENSGALG00000001197	Y	Y	ENSGALG00000013403	Y	N
ENSGALG00000012106	Y	Y	ENSGALG00000023649	Y	N																			ENSGALG00000005474	Y	N				ENSGALG00000020557	Y	N	ENSGALG00000003554	Y	N
ENSGALG00000022624	Y	Y	ENSGALG00000016824	Y	N																			ENSGALG00000000635	Y	N				ENSGALG00000016378	Y	N	ENSGALG00000002247	Y	N
ENSGALG00000008709	Y	Y	ENSGALG00000012224	Y	N																			ENSGALG00000005843	Y	Y				ENSGALG00000005671	Y	N	ENSGALG00000023210	Y	N
ENSGALG00000000739	Y	N	ENSGALG00000023794	Y	Y																			ENSGALG00000007240	Y	N				ENSGALG00000015008	Y	N	ENSGALG00000003368	Y	N
ENSGALG00000001727	Y	N	ENSGALG00000002375	Y	N																			ENSGALG00000012816	Y	N				ENSGALG00000007661	Y	N	ENSGALG00000010671	Y	N
ENSGALG00000008211	Y	N	ENSGALG00000009995	Y	Y																			ENSGALG00000012458	Y	N				ENSGALG00000002532	Y	N	ENSGALG00000005012	Y	N
ENSGALG00000011643	Y	N	ENSGALG00000009422	Y	N																			ENSGALG00000002993	Y	N				ENSGALG00000016784	Y	N	ENSGALG00000010579	Y	N
ENSGALG00000015388	Y	Y	ENSGALG00000013403	Y	N																			ENSGALG00000012015	Y	Y				ENSGALG00000012439	Y	N	ENSGALG00000019267	Y	Y
ENSGALG00000000675	Y	N	ENSGALG00000003554	Y	Y																			ENSGALG00000015075	Y	N				ENSGALG00000009042	Y	Y	ENSGALG00000023215	Y	N
ENSGALG00000005909	Y	Y	ENSGALG00000012709	Y	Y																			ENSGALG00000006365	Y	N				ENSGALG00000007511	Y	Y	ENSGALG00000007610	Y	N
ENSGALG00000009278	Y	Y	ENSGALG00000015729	Y	N																			ENSGALG00000009777	Y	Y				ENSGALG00000008908	Y	N	ENSGALG00000001187	Y	N
ENSGALG00000014168	Y	N	ENSGALG00000017242	Y	Y																			ENSGALG00000022777	Y	N				ENSGALG00000009759	Y	N	ENSGALG00000014094	Y	N
ENSGALG00000009805	Y	N	ENSGALG00000011699	Y	N																			ENSGALG00000013803	Y	N				ENSGALG00000012228	Y	Y	ENSGALG00000003995	Y	N
ENSGALG00000017276	Y	Y	ENSGALG00000005203	Y	Y																			ENSGALG00000004011	Y	N				ENSGALG00000015419	Y	Y	ENSGALG00000012670	Y	N
ENSGALG00000023097	Y	N	ENSGALG00000008677	Y	Y																			ENSGALG00000013185	Y	N				ENSGALG00000016342	Y	Y	ENSGALG00000008175	Y	N
ENSGALG00000000759	Y	N	ENSGALG00000015926	Y	N																			ENSGALG00000011894	Y	N				ENSGALG00000003506	Y	N	ENSGALG00000009061	Y	N
ENSGALG00000008469	Y	Y	ENSGALG00000007996	Y	Y																			ENSGALG00000020160	Y	Y				ENSGALG00000016325	Y	N	ENSGALG00000001422	Y	N
ENSGALG00000015285	Y	N	ENSGALG00000011278	Y	N																			ENSGALG00000011137	Y	N				ENSGALG00000009641	Y	Y	ENSGALG00000015043	Y	N
ENSGALG00000013034	Y	Y	ENSGALG00000002991	Y	N																			ENSGALG00000016749	Y	N				ENSGALG00000002392	Y	N	ENSGALG00000022365	Y	N
ENSGALG00000002697	Y	N	ENSGALG00000010579	Y	N																			ENSGALG00000015575	Y	Y				ENSGALG00000008664	Y	N	ENSGALG00000009934	Y	N
ENSGALG00000016041	Y	N	ENSGALG00000005481	Y	Y																			ENSGALG00000014179	Y	Y				ENSGALG00000017208	Y	N	ENSGALG00000009110	Y	N
ENSGALG00000005505	Y	Y	ENSGALG00000003733	Y	N																			ENSGALG00000006130	Y	Y				ENSGALG00000016687	Y	N	ENSGALG00000009913	Y	N
ENSGALG00000021041	Y	N	ENSGALG00000001774	Y	N																			ENSGALG00000007748	Y	N				ENSGALG00000008912	Y	Y	ENSGALG00000012352	Y	N
ENSGALG00000016829	Y	N	ENSGALG00000012670	Y	Y																			ENSGALG00000015556	Y	N				ENSGALG00000005692	Y	Y	ENSGALG00000000638	Y	N
ENSGALG00000005489	Y	N	ENSGALG00000002451	Y	Y																			ENSGALG00000006726	Y	N				ENSGALG00000002326	Y	Y	ENSGALG00000001515	Y	N
ENSGALG00000014880	Y	N	ENSGALG00000007769	Y	N																			ENSGALG00000001640	Y	Y				ENSGALG00000006258	Y	N	ENSGALG00000005214	Y	N
ENSGALG00000009988	Y	Y	ENSGALG00000012046	Y	Y																			ENSGALG00000011127	Y	Y				ENSGALG00000012377	Y	N	ENSGALG00000000065	Y	N
ENSGALG00000001780	Y	N	ENSGALG00000015403	Y	Y																			ENSGALG00000000206	Y	N				ENSGALG00000014848	Y	Y	ENSGALG00000001022	Y	N
ENSGALG00000004481	Y	N	ENSGALG00000012504	Y	N																			ENSGALG00000000806	Y	N				ENSGALG00000012594	Y	Y	ENSGALG00000008454	Y	N
ENSGALG00000008722	Y	Y	ENSGALG00000006949	Y	N																			ENSGALG00000012927	Y	Y				ENSGALG00000007278	Y	N	ENSGALG00000003466	Y	N
ENSGALG00000010158	Y	N	ENSGALG00000009530	Y	Y																			ENSGALG00000009493	Y	N				ENSGALG00000004376	Y	N	ENSGALG00000002222	Y	N
ENSGALG00000005635	Y	N	ENSGALG00000005801	Y	N																			ENSGALG00000013427	Y	N				ENSGALG00000009354	Y	N	ENSGALG00000004690	Y	N
ENSGALG00000007603	Y	N	ENSGALG00000011191	Y	Y																			ENSGALG00000016628	Y	Y				ENSGALG00000022719	Y	Y	ENSGALG00000016974	Y	N
ENSGALG00000009538	Y	N	ENSGALG00000004857	Y	Y																			ENSGALG00000015058	Y	N				ENSGALG00000016833	Y	Y	ENSGALG00000000742	Y	N
ENSGALG00000016130	Y	N	ENSGALG00000001161	Y	Y																			ENSGALG00000011663	Y	N				ENSGALG00000006576	Y	Y	ENSGALG00000005558	Y	N
ENSGALG00000003039	Y	N	ENSGALG00000016945	Y	Y																			ENSGALG00000012963	Y	N				ENSGALG00000007268	Y	N	ENSGALG00000001276	Y	Y
ENSGALG00000008738	Y	N	ENSGALG00000016584	Y	Y																			ENSGALG00000015519	Y	N				ENSGALG00000002974	Y	Y	ENSGALG00000011901	Y	N
ENSGALG00000019794	Y	N	ENSGALG00000016309	Y	Y																			ENSGALG00000007608	Y	N				ENSGALG00000004346	Y	N	ENSGALG00000015887	Y	N
ENSGALG00000006702	Y	Y	ENSGALG00000006882	Y	Y																			ENSGALG00000001677	Y	N				ENSGALG00000008581	Y	N	ENSGALG00000016081	Y	N
ENSGALG00000005662	Y	Y	ENSGALG00000011962	Y	Y																			ENSGALG00000006719	Y	N				ENSGALG00000006676	Y	N	ENSGALG00000009045	Y	N
ENSGALG00000021271	Y	Y	ENSGALG00000009825	Y	Y																			ENSGALG00000009589	Y	N				ENSGALG00000004445	Y	N	ENSGALG00000012657	Y	N
ENSGALG00000009942	Y	Y	ENSGALG00000011379	Y	N																			ENSGALG00000013747	Y	Y				ENSGALG00000012004	Y	N	ENSGALG00000003210	Y	N
ENSGALG00000016394	Y	Y	ENSGALG00000014209	Y	N																			ENSGALG00000014258	Y	N				ENSGALG00000000965	Y	Y	ENSGALG00000011015	Y	N
ENSGALG00000013594	Y	N	ENSGALG00000001475	Y	N																			ENSGALG00000004766	Y	N				ENSGALG00000009478	Y	N	ENSGALG00000004790	Y	Y
ENSGALG00000003285	Y	N	ENSGALG00000016529	Y	Y																			ENSGALG00000002963	Y	N				ENSGALG00000001535	Y	N	ENSGALG00000002164	Y	N
ENSGALG00000015961	Y	N	ENSGALG00000011800	Y	N																			ENSGALG00000024283	Y	N				ENSGALG00000003338	Y	Y	ENSGALG00000003064	Y	N
ENSGALG00000019837	Y	N	ENSGALG00000023809	Y	N																			ENSGALG00000021869	Y	Y				ENSGALG00000002664	Y	N	ENSGALG00000002045	Y	N
ENSGALG00000005573	Y	N	ENSGALG00000004177	Y	N																			ENSGALG00000006221	Y	N				ENSGALG00000023832	Y	Y	ENSGALG00000012647	Y	Y
ENSGALG00000004882	Y	N	ENSGALG00000010202	Y	N																			ENSGALG00000001770	Y	N				ENSGALG00000002552	Y	Y	ENSGALG00000003231	Y	N
ENSGALG00000000040	Y	Y	ENSGALG00000005985	Y	Y																			ENSGALG00000015966	Y	N				ENSGALG00000004770	Y	N	ENSGALG00000002624	Y	N
ENSGALG00000002764	Y	N	ENSGALG00000014983	Y	Y																			ENSGALG00000002431	Y	Y				ENSGALG00000010319	Y	N	ENSGALG00000012223	Y	N
ENSGALG00000014640	Y	Y	ENSGALG00000014657	Y	Y																			ENSGALG00000000528	Y	N				ENSGALG00000011068	Y	N	ENSGALG00000007892	Y	N
ENSGALG00000023767	Y	N	ENSGALG00000009145	Y	Y																			ENSGALG00000002098	Y	N				ENSGALG00000011457	Y	N	ENSGALG00000007652	Y	N
ENSGALG00000008061	Y	Y	ENSGALG00000002342	Y	N																			ENSGALG00000006713	Y	N				ENSGALG00000003401	Y	N	ENSGALG00000008389	Y	N
ENSGALG00000001162	Y	N	ENSGALG00000012657	Y	Y																			ENSGALG00000005330	Y	N				ENSGALG00000003541	Y	Y	ENSGALG00000000454	Y	N
ENSGALG00000006915	Y	Y	ENSGALG00000009982	Y	N																			ENSGALG00000013855	Y	N				ENSGALG00000016800	Y	Y	ENSGALG00000012756	Y	N
ENSGALG00000001690	Y	N	ENSGALG00000002846	Y	N																			ENSGALG00000014144	Y	Y				ENSGALG00000009126	Y	Y	ENSGALG00000003989	Y	N
ENSGALG00000012947	Y	N	ENSGALG00000016817	Y	N																			ENSGALG00000004775	Y	N				ENSGALG00000015221	Y	N	ENSGALG00000013920	Y	N
ENSGALG00000010614	Y	N	ENSGALG00000016967	Y	Y																			ENSGALG00000001740	Y	Y				ENSGALG00000010382	Y	N	ENSGALG00000019781	Y	N
ENSGALG00000000013	Y	N	ENSGALG00000007129	Y	Y																			ENSGALG00000015147	Y	Y				ENSGALG00000011046	Y	N	ENSGALG00000006037	Y	N
ENSGALG00000008257	Y	N	ENSGALG00000007892	Y	N																			ENSGALG00000015908	Y	N				ENSGALG00000011554	Y	N	ENSGALG00000002134	Y	N
ENSGALG00000013301	Y	N	ENSGALG00000003515	Y	N																			ENSGALG00000002515	Y	N				ENSGALG00000020306	Y	N	ENSGALG00000016072	Y	N
ENSGALG00000011777	Y	N	ENSGALG00000010733	Y	Y																			ENSGALG00000016160	Y	N				ENSGALG00000004157	Y	Y	ENSGALG00000016462	Y	Y
ENSGALG00000007362	Y	N	ENSGALG00000014941	Y	Y																			ENSGALG00000010924	Y	Y				ENSGALG00000001100	Y	N	ENSGALG00000017347	Y	Y
ENSGALG00000011888	Y	Y	ENSGALG00000013793	Y	N																			ENSGALG00000004290	Y	Y				ENSGALG00000003744	Y	Y	ENSGALG00000006644	Y	N
ENSGALG00000010074	Y	N	ENSGALG00000016272	Y	Y																			ENSGALG00000000839	Y	N				ENSGALG00000006645	Y	Y	ENSGALG00000001263	Y	N
ENSGALG00000004057	Y	N	ENSGALG00000011306	Y	N																			ENSGALG00000005725	Y	Y				ENSGALG00000015968	Y	N	ENSGALG00000012919	Y	N
ENSGALG00000001139	Y	N	ENSGALG00000012691	Y	Y																			ENSGALG00000004418	Y	N				ENSGALG00000017270	Y	N	ENSGALG00000007058	Y	N
ENSGALG00000016719	Y	N	ENSGALG00000010775	Y	Y																			ENSGALG00000016608	Y	N				ENSGALG00000012481	Y	N	ENSGALG00000007680	Y	N
ENSGALG00000002247	Y	Y	ENSGALG00000004320	Y	N																			ENSGALG00000000374	Y	N				ENSGALG00000015655	Y	N	ENSGALG00000012165	Y	N
ENSGALG00000010841	Y	Y	ENSGALG00000012424	Y	N																			ENSGALG00000013102	Y	N				ENSGALG00000001450	Y	Y	ENSGALG00000002714	Y	N
ENSGALG00000001439	Y	N	ENSGALG00000009880	Y	N																			ENSGALG00000013091	Y	N				ENSGALG00000009686	Y	N	ENSGALG00000001613	Y	N
ENSGALG00000012092	Y	Y	ENSGALG00000016330	Y	Y																			ENSGALG00000012155	Y	Y				ENSGALG00000004575	Y	N	ENSGALG00000012662	Y	N
ENSGALG00000003790	Y	N	ENSGALG00000017347	Y	Y																			ENSGALG00000015193	Y	N				ENSGALG00000009378	Y	N	ENSGALG00000017006	Y	N
ENSGALG00000007904	Y	N	ENSGALG00000003157	Y	Y																			ENSGALG00000007582	Y	N				ENSGALG00000019502	Y	Y	ENSGALG00000003522	Y	N
ENSGALG00000000464	Y	N	ENSGALG00000003875	Y	N																			ENSGALG00000007868	Y	N				ENSGALG00000003261	Y	N	ENSGALG00000011034	Y	N
ENSGALG00000007703	Y	N	ENSGALG00000016496	Y	N																			ENSGALG00000012654	Y	Y				ENSGALG00000007620	Y	Y	ENSGALG00000009838	Y	N
ENSGALG00000012075	Y	Y	ENSGALG00000011623	Y	Y																			ENSGALG00000016026	Y	N				ENSGALG00000012433	Y	Y	ENSGALG00000007885	Y	N
ENSGALG00000006982	Y	N	ENSGALG00000000054	Y	N																			ENSGALG00000000209	Y	N				ENSGALG00000002869	Y	N	ENSGALG00000015480	Y	N
ENSGALG00000006163	Y	N	ENSGALG00000007000	Y	Y																			ENSGALG00000004653	Y	N				ENSGALG00000005887	Y	Y	ENSGALG00000013728	Y	N
ENSGALG00000007078	Y	N	ENSGALG00000011902	Y	Y																			ENSGALG00000001544	Y	N				ENSGALG00000012787	Y	N	ENSGALG00000002911	Y	N
ENSGALG00000001422	Y	Y	ENSGALG00000015661	Y	Y																			ENSGALG00000022977	Y	N				ENSGALG00000014300	Y	N	ENSGALG00000007822	Y	N
ENSGALG00000017660	Y	Y	ENSGALG00000013869	Y	N																			ENSGALG00000017182	Y	N				ENSGALG00000016522	Y	Y	ENSGALG00000001332	Y	N
ENSGALG00000005957	Y	Y	ENSGALG00000013941	Y	N																			ENSGALG00000006591	Y	Y				ENSGALG00000009596	Y	N	ENSGALG00000000793	Y	N
ENSGALG00000005124	Y	N	ENSGALG00000002714	Y	N																			ENSGALG00000015010	Y	N				ENSGALG00000010187	Y	N	ENSGALG00000006128	Y	N
ENSGALG00000004809	Y	Y	ENSGALG00000014182	Y	N																			ENSGALG00000015492	Y	N				ENSGALG00000000584	Y	Y	ENSGALG00000010265	Y	N
ENSGALG00000012034	Y	N	ENSGALG00000001207	Y	N																			ENSGALG00000016298	Y	Y				ENSGALG00000006795	Y	N	ENSGALG00000018687	Y	N
ENSGALG00000000638	Y	Y	ENSGALG00000008651	Y	N																			ENSGALG00000012374	Y	N				ENSGALG00000010081	Y	N	ENSGALG00000010999	Y	N
ENSGALG00000001515	Y	N	ENSGALG00000002193	Y	Y																			ENSGALG00000021472	Y	N				ENSGALG00000003939	Y	Y	ENSGALG00000013131	Y	N
ENSGALG00000014795	Y	N	ENSGALG00000023053	Y	N																			ENSGALG00000015051	Y	N				ENSGALG00000005441	Y	Y	ENSGALG00000017211	Y	N
ENSGALG00000016264	Y	Y	ENSGALG00000015630	Y	Y																			ENSGALG00000010548	Y	Y				ENSGALG00000015520	Y	N	ENSGALG00000015091	Y	N
ENSGALG00000018810	Y	N	ENSGALG00000002687	Y	Y																			ENSGALG00000009395	Y	Y				ENSGALG00000009450	Y	N	ENSGALG00000005451	Y	N
ENSGALG00000011005	Y	N	ENSGALG00000015111	Y	N																			ENSGALG00000008339	Y	N				ENSGALG00000016288	Y	N	ENSGALG00000001539	Y	N
ENSGALG00000017295	Y	N	ENSGALG00000009122	Y	Y																									ENSGALG00000002854	Y	N	ENSGALG00000023943	Y	N
ENSGALG00000005547	Y	N	ENSGALG00000011708	Y	Y																									ENSGALG00000008127	Y	Y	ENSGALG00000015691	Y	N
ENSGALG00000012904	Y	Y	ENSGALG00000017244	Y	Y																									ENSGALG00000006009	Y	N	ENSGALG00000000218	Y	N
ENSGALG00000010291	Y	N	ENSGALG00000023482	Y	N																									ENSGALG00000008947	Y	N	ENSGALG00000002448	Y	N
ENSGALG00000002222	Y	N	ENSGALG00000016411	Y	Y																									ENSGALG00000016035	Y	N	ENSGALG00000012751	Y	N
ENSGALG00000005558	Y	N	ENSGALG00000005927	Y	N																									ENSGALG00000008298	Y	Y	ENSGALG00000004322	Y	N
ENSGALG00000002495	Y	N	ENSGALG00000021345	Y	N																									ENSGALG00000000217	Y	N	ENSGALG00000006634	Y	Y
ENSGALG00000015923	Y	N	ENSGALG00000003353	Y	Y																									ENSGALG00000023204	Y	N	ENSGALG00000010735	Y	N
ENSGALG00000010349	Y	N	ENSGALG00000009947	Y	Y																									ENSGALG00000021171	Y	N	ENSGALG00000015570	Y	N
ENSGALG00000015123	Y	N	ENSGALG00000013171	Y	N																									ENSGALG00000017086	Y	N	ENSGALG00000023536	Y	N
ENSGALG00000004790	Y	N	ENSGALG00000014464	Y	N																									ENSGALG00000009403	Y	N	ENSGALG00000000332	Y	N
ENSGALG00000015338	Y	N	ENSGALG00000021230	Y	Y																									ENSGALG00000009004	Y	Y	ENSGALG00000006198	Y	N
ENSGALG00000023676	Y	N	ENSGALG00000015121	Y	N																									ENSGALG00000023884	Y	Y	ENSGALG00000002076	Y	N
ENSGALG00000022821	Y	Y	ENSGALG00000015574	Y	N																									ENSGALG00000001459	Y	N	ENSGALG00000012151	Y	Y
ENSGALG00000006957	Y	N	ENSGALG00000016281	Y	N																									ENSGALG00000014398	Y	N	ENSGALG00000005433	Y	N
ENSGALG00000016589	Y	N	ENSGALG00000012151	Y	Y																									ENSGALG00000013265	Y	Y	ENSGALG00000010175	Y	N
ENSGALG00000021573	Y	N	ENSGALG00000008514	Y	Y																									ENSGALG00000009114	Y	N	ENSGALG00000008036	Y	N
ENSGALG00000001258	Y	N	ENSGALG00000006104	Y	Y																									ENSGALG00000014645	Y	Y	ENSGALG00000004143	Y	N
ENSGALG00000000745	Y	Y	ENSGALG00000001684	Y	N																									ENSGALG00000011147	Y	Y	ENSGALG00000004711	Y	N
ENSGALG00000016145	Y	Y	ENSGALG00000016038	Y	Y																									ENSGALG00000011991	Y	Y	ENSGALG00000021694	Y	N
ENSGALG00000001091	Y	N	ENSGALG00000000623	Y	N																									ENSGALG00000012116	Y	N	ENSGALG00000017025	Y	N
ENSGALG00000007846	Y	Y	ENSGALG00000011476	Y	N																									ENSGALG00000000760	Y	Y	ENSGALG00000001126	Y	N
ENSGALG00000004240	Y	N	ENSGALG00000001692	Y	N																									ENSGALG00000017056	Y	N	ENSGALG00000017371	Y	N
ENSGALG00000006545	Y	Y	ENSGALG00000013929	Y	Y																									ENSGALG00000011099	Y	Y	ENSGALG00000006910	Y	N
ENSGALG00000003989	Y	N	ENSGALG00000008813	Y	N																									ENSGALG00000023800	Y	Y	ENSGALG00000007860	Y	N
ENSGALG00000006156	Y	N	ENSGALG00000014147	Y	N																									ENSGALG00000009315	Y	N	ENSGALG00000006853	Y	N
ENSGALG00000009038	Y	N	ENSGALG00000006520	Y	Y																									ENSGALG00000009361	Y	N	ENSGALG00000023229	Y	N
ENSGALG00000000846	Y	N	ENSGALG00000007917	Y	Y																									ENSGALG00000010794	Y	Y	ENSGALG00000011377	Y	N
ENSGALG00000012919	Y	N	ENSGALG00000016607	Y	Y																									ENSGALG00000011455	Y	Y	ENSGALG00000022622	Y	N
ENSGALG00000007058	Y	N	ENSGALG00000013641	Y	N																									ENSGALG00000007261	Y	N	ENSGALG00000019967	Y	N
ENSGALG00000014263	Y	N	ENSGALG00000022622	Y	Y																									ENSGALG00000011220	Y	N	ENSGALG00000008233	Y	N
ENSGALG00000016701	Y	N	ENSGALG00000022941	Y	N																									ENSGALG00000015056	Y	Y	ENSGALG00000012720	Y	N
ENSGALG00000012032	Y	Y	ENSGALG00000011604	Y	Y																									ENSGALG00000005996	Y	Y	ENSGALG00000005955	Y	N
ENSGALG00000011689	Y	N	ENSGALG00000005974	Y	Y																									ENSGALG00000006017	Y	N	ENSGALG00000008615	Y	N
ENSGALG00000015140	Y	N	ENSGALG00000008444	Y	Y																									ENSGALG00000010721	Y	N	ENSGALG00000015109	Y	N
ENSGALG00000008730	Y	N	ENSGALG00000015665	Y	N																									ENSGALG00000010958	Y	Y	ENSGALG00000007928	Y	N
ENSGALG00000007905	Y	N	ENSGALG00000007837	Y	Y																									ENSGALG00000021226	Y	Y	ENSGALG00000004615	Y	N
ENSGALG00000010934	Y	N	ENSGALG00000009628	Y	Y																									ENSGALG00000004754	Y	Y	ENSGALG00000000258	Y	N
ENSGALG00000017351	Y	Y	ENSGALG00000010163	Y	Y																									ENSGALG00000011831	Y	N	ENSGALG00000004162	Y	N
ENSGALG00000009842	Y	N	ENSGALG00000016575	Y	Y																									ENSGALG00000023249	Y	N	ENSGALG00000001169	Y	Y
ENSGALG00000007158	Y	Y	ENSGALG00000008615	Y	N																									ENSGALG00000015972	Y	N	ENSGALG00000003150	Y	N
ENSGALG00000013728	Y	Y	ENSGALG00000005808	Y	N																									ENSGALG00000000492	Y	Y	ENSGALG00000001782	Y	N
ENSGALG00000016440	Y	N	ENSGALG00000001795	Y	N																									ENSGALG00000009134	Y	N	ENSGALG00000023228	Y	N
ENSGALG00000001944	Y	N	ENSGALG00000015944	Y	N																									ENSGALG00000001977	Y	Y	ENSGALG00000013203	Y	N
ENSGALG00000015744	Y	N	ENSGALG00000006606	Y	N																									ENSGALG00000006835	Y	Y	ENSGALG00000013935	Y	N
ENSGALG00000023612	Y	N	ENSGALG00000006413	Y	N																									ENSGALG00000002855	Y	Y	ENSGALG00000005048	Y	N
ENSGALG00000000400	Y	N	ENSGALG00000007098	Y	Y																									ENSGALG00000006958	Y	N	ENSGALG00000013765	Y	N
ENSGALG00000000860	Y	N	ENSGALG00000010953	Y	Y																									ENSGALG00000012613	Y	Y	ENSGALG00000021340	Y	N
ENSGALG00000001852	Y	N	ENSGALG00000023898	Y	N																									ENSGALG00000003689	Y	Y	ENSGALG00000010238	Y	N
ENSGALG00000004267	Y	Y	ENSGALG00000007786	Y	N																									ENSGALG00000001518	Y	Y	ENSGALG00000009097	Y	N
ENSGALG00000010036	Y	Y	ENSGALG00000003849	Y	Y																									ENSGALG00000008281	Y	N	ENSGALG00000007786	Y	N
ENSGALG00000001763	Y	N	ENSGALG00000010592	Y	N																									ENSGALG00000010397	Y	N	ENSGALG00000004897	Y	N
ENSGALG00000008171	Y	N	ENSGALG00000013505	Y	Y																									ENSGALG00000012960	Y	N	ENSGALG00000004838	Y	N
ENSGALG00000014054	Y	N	ENSGALG00000015077	Y	Y																									ENSGALG00000012440	Y	N	ENSGALG00000003882	Y	N
ENSGALG00000005103	Y	N	ENSGALG00000010204	Y	N																									ENSGALG00000010164	Y	N	ENSGALG00000020522	Y	Y
ENSGALG00000008911	Y	N	ENSGALG00000010680	Y	N																									ENSGALG00000009301	Y	Y	ENSGALG00000000378	Y	Y
ENSGALG00000013476	Y	Y	ENSGALG00000000378	Y	N																									ENSGALG00000007394	Y	N	ENSGALG00000005054	Y	N
ENSGALG00000022487	Y	Y	ENSGALG00000005843	Y	Y																									ENSGALG00000001561	Y	Y	ENSGALG00000000708	Y	N
ENSGALG00000010497	Y	N	ENSGALG00000014419	Y	Y																									ENSGALG00000011975	Y	N	ENSGALG00000021851	Y	Y
ENSGALG00000006634	Y	Y	ENSGALG00000016728	Y	N																									ENSGALG00000014730	Y	N	ENSGALG00000024094	Y	N
ENSGALG00000023536	Y	N	ENSGALG00000004345	Y	N																									ENSGALG00000002874	Y	N	ENSGALG00000009604	Y	N
ENSGALG00000000332	Y	N	ENSGALG00000010027	Y	N																									ENSGALG00000010987	Y	N	ENSGALG00000005291	Y	N
ENSGALG00000006198	Y	N	ENSGALG00000014192	Y	Y																									ENSGALG00000011339	Y	N	ENSGALG00000014960	Y	N
ENSGALG00000007465	Y	N	ENSGALG00000014725	Y	N																									ENSGALG00000016333	Y	N	ENSGALG00000002087	Y	N
ENSGALG00000006642	Y	Y	ENSGALG00000004730	Y	N																									ENSGALG00000008543	Y	N	ENSGALG00000012387	Y	N
ENSGALG00000008830	Y	N	ENSGALG00000004885	Y	N																									ENSGALG00000008888	Y	N	ENSGALG00000012631	Y	N
ENSGALG00000008694	Y	N	ENSGALG00000004334	Y	N																									ENSGALG00000007719	Y	N	ENSGALG00000022552	Y	Y
ENSGALG00000008036	Y	N	ENSGALG00000014834	Y	N																									ENSGALG00000016123	Y	Y	ENSGALG00000011866	Y	N
ENSGALG00000006594	Y	N	ENSGALG00000009654	Y	N																									ENSGALG00000023687	Y	Y	ENSGALG00000001491	Y	N
ENSGALG00000002108	Y	Y	ENSGALG00000020110	Y	Y																									ENSGALG00000022000	Y	Y	ENSGALG00000002460	Y	N
ENSGALG00000007381	Y	N	ENSGALG00000000972	Y	N																									ENSGALG00000016597	Y	Y	ENSGALG00000001504	Y	N
ENSGALG00000005781	Y	N	ENSGALG00000009957	Y	N																									ENSGALG00000011009	Y	Y	ENSGALG00000021024	Y	N
ENSGALG00000004711	Y	N	ENSGALG00000011518	Y	N																									ENSGALG00000002789	Y	Y	ENSGALG00000000970	Y	N
ENSGALG00000004799	Y	N	ENSGALG00000006726	Y	Y																									ENSGALG00000008007	Y	Y	ENSGALG00000013607	Y	N
ENSGALG00000005629	Y	N	ENSGALG00000015556	Y	Y																									ENSGALG00000022985	Y	N	ENSGALG00000023218	Y	N
ENSGALG00000003114	Y	N	ENSGALG00000007617	Y	Y																									ENSGALG00000002678	Y	Y	ENSGALG00000019640	Y	N
ENSGALG00000021016	Y	N	ENSGALG00000005359	Y	N																									ENSGALG00000011164	Y	N	ENSGALG00000001036	Y	N
ENSGALG00000012517	Y	Y	ENSGALG00000009493	Y	Y																									ENSGALG00000011861	Y	N	ENSGALG00000011712	Y	N
ENSGALG00000006910	Y	N	ENSGALG00000010847	Y	N																									ENSGALG00000003015	Y	Y	ENSGALG00000014690	Y	N
ENSGALG00000009940	Y	Y	ENSGALG00000011663	Y	Y																									ENSGALG00000010063	Y	N	ENSGALG00000017032	Y	N
ENSGALG00000006853	Y	N	ENSGALG00000007357	Y	N																									ENSGALG00000014004	Y	N	ENSGALG00000003180	Y	N
ENSGALG00000001030	Y	N	ENSGALG00000015597	Y	N																									ENSGALG00000007001	Y	N	ENSGALG00000013064	Y	N
ENSGALG00000011377	Y	N	ENSGALG00000023027	Y	N																									ENSGALG00000015675	Y	N	ENSGALG00000010007	Y	N
ENSGALG00000002453	Y	Y	ENSGALG00000001677	Y	Y																									ENSGALG00000013708	Y	N	ENSGALG00000014513	Y	N
ENSGALG00000004249	Y	N	ENSGALG00000009607	Y	N																									ENSGALG00000010156	Y	N	ENSGALG00000015986	Y	N
ENSGALG00000000182	Y	Y	ENSGALG00000012219	Y	Y																									ENSGALG00000000313	Y	Y	ENSGALG00000000352	Y	N
ENSGALG00000024372	Y	Y	ENSGALG00000016491	Y	Y																									ENSGALG00000003747	Y	N	ENSGALG00000009607	Y	N
ENSGALG00000016927	Y	Y	ENSGALG00000004766	Y	Y																									ENSGALG00000008032	Y	Y	ENSGALG00000011091	Y	N
ENSGALG00000002896	Y	N	ENSGALG00000014638	Y	N																									ENSGALG00000011883	Y	Y	ENSGALG00000012219	Y	N
ENSGALG00000015109	Y	N	ENSGALG00000005330	Y	Y																									ENSGALG00000006039	Y	N	ENSGALG00000013422	Y	N
ENSGALG00000006281	Y	N	ENSGALG00000011149	Y	N																									ENSGALG00000024401	Y	N	ENSGALG00000004118	Y	Y
ENSGALG00000016555	Y	N	ENSGALG00000008431	Y	N																									ENSGALG00000023157	Y	N	ENSGALG00000016972	Y	N
ENSGALG00000010491	Y	N	ENSGALG00000011798	Y	N																									ENSGALG00000005483	Y	Y	ENSGALG00000008024	Y	N
ENSGALG00000004162	Y	Y	ENSGALG00000014242	Y	N																									ENSGALG00000007782	Y	Y	ENSGALG00000016930	Y	N
ENSGALG00000005475	Y	N	ENSGALG00000015147	Y	N																									ENSGALG00000012704	Y	N	ENSGALG00000014242	Y	N
ENSGALG00000002702	Y	N	ENSGALG00000015908	Y	Y																									ENSGALG00000016538	Y	N	ENSGALG00000015874	Y	N
ENSGALG00000003570	Y	N	ENSGALG00000004290	Y	Y																									ENSGALG00000013940	Y	N	ENSGALG00000002753	Y	N
ENSGALG00000013311	Y	Y	ENSGALG00000011177	Y	N																									ENSGALG00000011200	Y	Y	ENSGALG00000002147	Y	N
ENSGALG00000000490	Y	N	ENSGALG00000007056	Y	N																									ENSGALG00000015207	Y	Y	ENSGALG00000014537	Y	N
ENSGALG00000005421	Y	N	ENSGALG00000013363	Y	Y																									ENSGALG00000006425	Y	N	ENSGALG00000007011	Y	Y
ENSGALG00000003281	Y	N	ENSGALG00000013583	Y	N																									ENSGALG00000008914	Y	Y	ENSGALG00000016733	Y	N
ENSGALG00000004897	Y	N	ENSGALG00000013112	Y	N																									ENSGALG00000016617	Y	N	ENSGALG00000009305	Y	N
ENSGALG00000002421	Y	N	ENSGALG00000005551	Y	N																									ENSGALG00000000899	Y	N	ENSGALG00000002288	Y	N
ENSGALG00000009634	Y	N	ENSGALG00000015718	Y	N																									ENSGALG00000007007	Y	N	ENSGALG00000002531	Y	N
ENSGALG00000005054	Y	N	ENSGALG00000007647	Y	Y																									ENSGALG00000023656	Y	N	ENSGALG00000012700	Y	N
ENSGALG00000014453	Y	Y	ENSGALG00000013091	Y	N																									ENSGALG00000009600	Y	N	ENSGALG00000016836	Y	N
ENSGALG00000024094	Y	N	ENSGALG00000014853	Y	Y																									ENSGALG00000007963	Y	Y	ENSGALG00000002996	Y	N
ENSGALG00000002716	Y	N	ENSGALG00000008157	Y	Y																									ENSGALG00000004805	Y	N	ENSGALG00000015340	Y	N
ENSGALG00000014165	Y	N	ENSGALG00000003324	Y	Y																									ENSGALG00000008393	Y	Y	ENSGALG00000016278	Y	N
ENSGALG00000008099	Y	N	ENSGALG00000007809	Y	Y																									ENSGALG00000008890	Y	N	ENSGALG00000022914	Y	N
ENSGALG00000000178	Y	N	ENSGALG00000003767	Y	N																									ENSGALG00000007948	Y	N	ENSGALG00000008641	Y	N
ENSGALG00000021475	Y	N	ENSGALG00000002996	Y	Y																									ENSGALG00000016109	Y	N	ENSGALG00000008774	Y	N
ENSGALG00000000576	Y	N	ENSGALG00000015590	Y	N																									ENSGALG00000010252	Y	N	ENSGALG00000012655	Y	N
ENSGALG00000005291	Y	N	ENSGALG00000012374	Y	Y																									ENSGALG00000009920	Y	Y
ENSGALG00000009953	Y	N	ENSGALG00000016920	Y	Y																									ENSGALG00000012846	Y	N
ENSGALG00000010540	Y	Y	ENSGALG00000008976	Y	N																									ENSGALG00000015915	Y	N
ENSGALG00000005679	Y	Y	ENSGALG00000008774	Y	Y																									ENSGALG00000023834	Y	N
ENSGALG00000012332	Y	Y																												ENSGALG00000016906	Y	N
ENSGALG00000008980	Y	Y																												ENSGALG00000006125	Y	Y
ENSGALG00000016200	Y	N																												ENSGALG00000009719	Y	N
ENSGALG00000004845	Y	N																												ENSGALG00000012973	Y	N
ENSGALG00000011866	Y	N																												ENSGALG00000016592	Y	Y
ENSGALG00000010326	Y	Y																												ENSGALG00000006000	Y	Y
ENSGALG00000011221	Y	N																												ENSGALG00000016754	Y	N
ENSGALG00000012144	Y	N																												ENSGALG00000016622	Y	N
ENSGALG00000004393	Y	Y																												ENSGALG00000009321	Y	Y
ENSGALG00000008902	Y	N																												ENSGALG00000003446	Y	Y
ENSGALG00000001036	Y	N																												ENSGALG00000015910	Y	Y
ENSGALG00000023292	Y	Y																												ENSGALG00000016786	Y	Y
ENSGALG00000010229	Y	N																												ENSGALG00000017044	Y	N
ENSGALG00000003180	Y	N																												ENSGALG00000017327	Y	N
ENSGALG00000015425	Y	N																												ENSGALG00000019277	Y	Y
ENSGALG00000003568	Y	N																												ENSGALG00000007426	Y	Y
ENSGALG00000013064	Y	N																												ENSGALG00000015970	Y	Y
ENSGALG00000000045	Y	N																												ENSGALG00000015847	Y	N
ENSGALG00000006543	Y	N																												ENSGALG00000009109	Y	Y
ENSGALG00000003170	Y	N																												ENSGALG00000009612	Y	N
ENSGALG00000011527	Y	N																												ENSGALG00000011796	Y	Y
ENSGALG00000012304	Y	N																												ENSGALG00000008508	Y	N
ENSGALG00000016972	Y	N																												ENSGALG00000014447	Y	N
ENSGALG00000000299	Y	Y																												ENSGALG00000016251	Y	N
ENSGALG00000004179	Y	N																												ENSGALG00000001879	Y	N
ENSGALG00000011045	Y	N																												ENSGALG00000007045	Y	Y
ENSGALG00000011451	Y	N																												ENSGALG00000005822	Y	N
ENSGALG00000014789	Y	N																												ENSGALG00000012122	Y	Y
ENSGALG00000007536	Y	N																												ENSGALG00000003562	Y	N
ENSGALG00000009467	Y	N																												ENSGALG00000016413	Y	N
ENSGALG00000014537	Y	Y																												ENSGALG00000012136	Y	N
ENSGALG00000006623	Y	N																												ENSGALG00000016590	Y	Y
ENSGALG00000005930	Y	N																												ENSGALG00000011592	Y	N
ENSGALG00000004827	Y	Y																												ENSGALG00000003551	Y	N
ENSGALG00000001250	Y	N																												ENSGALG00000016163	Y	N
ENSGALG00000004196	Y	N																												ENSGALG00000015055	Y	N
ENSGALG00000008119	Y	Y																												ENSGALG00000005969	Y	N
ENSGALG00000016951	Y	N																												ENSGALG00000001812	Y	N
ENSGALG00000013417	Y	N																												ENSGALG00000004096	Y	Y
ENSGALG00000004434	Y	N																												ENSGALG00000004893	Y	N
ENSGALG00000000535	Y	N																												ENSGALG00000008272	Y	N
ENSGALG00000001018	Y	N																												ENSGALG00000009844	Y	N
ENSGALG00000011814	Y	N																												ENSGALG00000003925	Y	Y
ENSGALG00000005727	Y	Y																												ENSGALG00000009155	Y	N
ENSGALG00000001915	Y	Y																												ENSGALG00000009241	Y	N
ENSGALG00000012655	Y	N																												ENSGALG00000004059	Y	N
ENSGALG00000008702	Y	Y																												ENSGALG00000001832	Y	Y
ENSGALG00000011008	Y	N																												ENSGALG00000011041	Y	N
																														ENSGALG00000006059	Y	Y
																														ENSGALG00000015080	Y	N
																														ENSGALG00000014776	Y	Y
																														ENSGALG00000002242	Y	N
																														ENSGALG00000006797	Y	N
																														ENSGALG00000012748	Y	Y
																														ENSGALG00000011667	Y	N
																														ENSGALG00000013002	Y	N
																														ENSGALG00000014634	Y	Y
																														ENSGALG00000011284	Y	N
																														ENSGALG00000016262	Y	N
																														ENSGALG00000015433	Y	N
																														ENSGALG00000005613	Y	N
																														ENSGALG00000011294	Y	N
																														ENSGALG00000004466	Y	N
																														ENSGALG00000014793	Y	Y
																														ENSGALG00000011076	Y	N
																														ENSGALG00000013640	Y	Y
																														ENSGALG00000005599	Y	N
																														ENSGALG00000009405	Y	Y
																														ENSGALG00000017690	Y	Y
																														ENSGALG00000024268	Y	N
																														ENSGALG00000007594	Y	N
																														ENSGALG00000016867	Y	Y
																														ENSGALG00000023973	Y	Y
																														ENSGALG00000013781	Y	N
																														ENSGALG00000001611	Y	N
																														ENSGALG00000001527	Y	Y
																														ENSGALG00000007284	Y	N
																														ENSGALG00000010853	Y	Y
																														ENSGALG00000015434	Y	Y
																														ENSGALG00000008945	Y	N
																														ENSGALG00000016384	Y	Y
																														ENSGALG00000004419	Y	N
																														ENSGALG00000008456	Y	Y
																														ENSGALG00000017065	Y	Y
																														ENSGALG00000023793	Y	Y
																														ENSGALG00000017470	Y	Y
																														ENSGALG00000016511	Y	Y
																														ENSGALG00000001698	Y	Y
																														ENSGALG00000009429	Y	N
																														ENSGALG00000018819	Y	N
																														ENSGALG00000010145	Y	Y
																														ENSGALG00000015659	Y	N
																														ENSGALG00000015428	Y	N
																														ENSGALG00000008353	Y	N
																														ENSGALG00000020538	Y	N
																														ENSGALG00000006216	Y	Y
																														ENSGALG00000023919	Y	Y
																														ENSGALG00000020737	Y	Y
																														ENSGALG00000003123	Y	Y
																														ENSGALG00000002349	Y	Y
																														ENSGALG00000006652	Y	N
																														ENSGALG00000002298	Y	N
																														ENSGALG00000021467	Y	N
																														ENSGALG00000015623	Y	Y
																														ENSGALG00000007063	Y	N
																														ENSGALG00000023744	Y	N
																														ENSGALG00000000781	Y	N
																														ENSGALG00000007324	Y	N
																														ENSGALG00000012698	Y	N
																														ENSGALG00000004852	Y	N
																														ENSGALG00000011126	Y	N
																														ENSGALG00000006833	Y	Y
																														ENSGALG00000009998	Y	N
																														ENSGALG00000007759	Y	N
																														ENSGALG00000008346	Y	Y
																														ENSGALG00000015977	Y	N
																														ENSGALG00000016986	Y	Y
																														ENSGALG00000002828	Y	N
																														ENSGALG00000007667	Y	Y
																														ENSGALG00000024035	Y	N
																														ENSGALG00000002335	Y	Y
																														ENSGALG00000007945	Y	Y
																														ENSGALG00000012055	Y	Y
																														ENSGALG00000002477	Y	Y
																														ENSGALG00000012280	Y	N
																														ENSGALG00000003546	Y	Y
																														ENSGALG00000010535	Y	N
																														ENSGALG00000005949	Y	Y
																														ENSGALG00000004974	Y	Y
																														ENSGALG00000007796	Y	N
																														ENSGALG00000010815	Y	N
																														ENSGALG00000004938	Y	N
																														ENSGALG00000001780	Y	Y
																														ENSGALG00000012866	Y	N
																														ENSGALG00000008722	Y	N
																														ENSGALG00000008193	Y	N
																														ENSGALG00000014336	Y	N
																														ENSGALG00000007419	Y	N
																														ENSGALG00000008442	Y	Y
																														ENSGALG00000023655	Y	N
																														ENSGALG00000005662	Y	Y
																														ENSGALG00000000442	Y	N
																														ENSGALG00000012616	Y	Y
																														ENSGALG00000003699	Y	N
																														ENSGALG00000006851	Y	N
																														ENSGALG00000002020	Y	N
																														ENSGALG00000011612	Y	Y
																														ENSGALG00000012339	Y	N
																														ENSGALG00000012941	Y	N
																														ENSGALG00000010657	Y	Y
																														ENSGALG00000012515	Y	N
																														ENSGALG00000006519	Y	N
																														ENSGALG00000001589	Y	N
																														ENSGALG00000007993	Y	N
																														ENSGALG00000017204	Y	N
																														ENSGALG00000003195	Y	N
																														ENSGALG00000008512	Y	Y
																														ENSGALG00000007839	Y	N
																														ENSGALG00000006126	Y	Y
																														ENSGALG00000006514	Y	N
																														ENSGALG00000011117	Y	Y
																														ENSGALG00000007911	Y	N
																														ENSGALG00000001690	Y	N
																														ENSGALG00000000018	Y	N
																														ENSGALG00000011777	Y	N
																														ENSGALG00000016138	Y	Y
																														ENSGALG00000013051	Y	N
																														ENSGALG00000000621	Y	N
																														ENSGALG00000003283	Y	Y
																														ENSGALG00000001139	Y	N
																														ENSGALG00000009995	Y	Y
																														ENSGALG00000011157	Y	Y
																														ENSGALG00000016001	Y	N
																														ENSGALG00000000302	Y	N
																														ENSGALG00000012709	Y	N
																														ENSGALG00000009370	Y	Y
																														ENSGALG00000014185	Y	N
																														ENSGALG00000005203	Y	N
																														ENSGALG00000024412	Y	Y
																														ENSGALG00000012286	Y	N
																														ENSGALG00000011278	Y	N
																														ENSGALG00000023845	Y	N
																														ENSGALG00000002991	Y	N
																														ENSGALG00000005481	Y	N
																														ENSGALG00000003386	Y	N
																														ENSGALG00000023300	Y	N
																														ENSGALG00000016473	Y	N
																														ENSGALG00000006060	Y	Y
																														ENSGALG00000015198	Y	Y
																														ENSGALG00000003589	Y	Y
																														ENSGALG00000012046	Y	N
																														ENSGALG00000016804	Y	Y
																														ENSGALG00000002864	Y	N
																														ENSGALG00000007078	Y	N
																														ENSGALG00000008100	Y	Y
																														ENSGALG00000009012	Y	Y
																														ENSGALG00000014014	Y	Y
																														ENSGALG00000015932	Y	N
																														ENSGALG00000002389	Y	Y
																														ENSGALG00000009859	Y	N
																														ENSGALG00000007383	Y	N
																														ENSGALG00000012732	Y	N
																														ENSGALG00000016584	Y	Y
																														ENSGALG00000015322	Y	N
																														ENSGALG00000001023	Y	N
																														ENSGALG00000016309	Y	Y
																														ENSGALG00000003164	Y	N
																														ENSGALG00000011058	Y	N
																														ENSGALG00000009393	Y	Y
																														ENSGALG00000011812	Y	Y
																														ENSGALG00000022721	Y	Y
																														ENSGALG00000007543	Y	Y
																														ENSGALG00000016074	Y	N
																														ENSGALG00000005135	Y	N
																														ENSGALG00000003769	Y	N
																														ENSGALG00000017295	Y	Y
																														ENSGALG00000014912	Y	N
																														ENSGALG00000007596	Y	N
																														ENSGALG00000016529	Y	N
																														ENSGALG00000005932	Y	N
																														ENSGALG00000012044	Y	Y
																														ENSGALG00000001281	Y	Y
																														ENSGALG00000016311	Y	Y
																														ENSGALG00000008449	Y	Y
																														ENSGALG00000009145	Y	Y
																														ENSGALG00000004980	Y	N
																														ENSGALG00000005772	Y	N
																														ENSGALG00000006075	Y	N
																														ENSGALG00000004966	Y	Y
																														ENSGALG00000002846	Y	N
																														ENSGALG00000016322	Y	N
																														ENSGALG00000011287	Y	Y
																														ENSGALG00000011468	Y	N
																														ENSGALG00000012072	Y	N
																														ENSGALG00000017205	Y	N
																														ENSGALG00000015833	Y	N
																														ENSGALG00000007129	Y	N
																														ENSGALG00000003515	Y	N
																														ENSGALG00000006957	Y	N
																														ENSGALG00000007434	Y	N
																														ENSGALG00000020199	Y	Y
																														ENSGALG00000005918	Y	N
																														ENSGALG00000016145	Y	N
																														ENSGALG00000020554	Y	N
																														ENSGALG00000001091	Y	N
																														ENSGALG00000011306	Y	Y
																														ENSGALG00000012691	Y	Y
																														ENSGALG00000004320	Y	N
																														ENSGALG00000016330	Y	N
																														ENSGALG00000009019	Y	Y
																														ENSGALG00000003157	Y	Y
																														ENSGALG00000002030	Y	N
																														ENSGALG00000010225	Y	N
																														ENSGALG00000006751	Y	Y
																														ENSGALG00000000054	Y	N
																														ENSGALG00000011902	Y	N
																														ENSGALG00000013869	Y	Y
																														ENSGALG00000006976	Y	N
																														ENSGALG00000010461	Y	N
																														ENSGALG00000009292	Y	N
																														ENSGALG00000010747	Y	Y
																														ENSGALG00000014813	Y	N
																														ENSGALG00000023090	Y	N
																														ENSGALG00000023053	Y	N
																														ENSGALG00000022750	Y	N
																														ENSGALG00000015630	Y	Y
																														ENSGALG00000019144	Y	Y
																														ENSGALG00000010357	Y	N
																														ENSGALG00000007441	Y	N
																														ENSGALG00000000141	Y	N
																														ENSGALG00000008893	Y	Y
																														ENSGALG00000009842	Y	N
																														ENSGALG00000005936	Y	Y
																														ENSGALG00000017264	Y	N
																														ENSGALG00000014714	Y	Y
																														ENSGALG00000003270	Y	N
																														ENSGALG00000016348	Y	N
																														ENSGALG00000009122	Y	Y
																														ENSGALG00000014770	Y	N
																														ENSGALG00000003580	Y	N
																														ENSGALG00000001849	Y	N
																														ENSGALG00000002081	Y	N
																														ENSGALG00000011708	Y	N
																														ENSGALG00000012495	Y	Y
																														ENSGALG00000017244	Y	N
																														ENSGALG00000018778	Y	N
																														ENSGALG00000016411	Y	Y
																														ENSGALG00000015554	Y	N
																														ENSGALG00000007669	Y	Y
																														ENSGALG00000003379	Y	N
																														ENSGALG00000008582	Y	N
																														ENSGALG00000001216	Y	N
																														ENSGALG00000002479	Y	Y
																														ENSGALG00000012006	Y	Y
																														ENSGALG00000012802	Y	Y
																														ENSGALG00000021345	Y	N
																														ENSGALG00000005763	Y	N
																														ENSGALG00000016299	Y	N
																														ENSGALG00000009058	Y	N
																														ENSGALG00000022959	Y	N
																														ENSGALG00000016281	Y	N
																														ENSGALG00000007314	Y	Y
																														ENSGALG00000001171	Y	N
																														ENSGALG00000004183	Y	N
																														ENSGALG00000001629	Y	N
																														ENSGALG00000001437	Y	N
																														ENSGALG00000006104	Y	Y
																														ENSGALG00000010125	Y	N
																														ENSGALG00000002108	Y	N
																														ENSGALG00000007735	Y	N
																														ENSGALG00000021459	Y	Y
																														ENSGALG00000016396	Y	N
																														ENSGALG00000009024	Y	N
																														ENSGALG00000010518	Y	Y
																														ENSGALG00000012036	Y	N
																														ENSGALG00000006520	Y	N
																														ENSGALG00000015764	Y	N
																														ENSGALG00000022830	Y	N
																														ENSGALG00000021016	Y	N
																														ENSGALG00000014965	Y	Y
																														ENSGALG00000016607	Y	N
																														ENSGALG00000007917	Y	N
																														ENSGALG00000012271	Y	Y
																														ENSGALG00000015958	Y	N
																														ENSGALG00000014967	Y	N
																														ENSGALG00000008568	Y	N
																														ENSGALG00000000747	Y	N
																														ENSGALG00000016810	Y	N
																														ENSGALG00000000417	Y	N
																														ENSGALG00000020377	Y	Y
																														ENSGALG00000004249	Y	N
																														ENSGALG00000011604	Y	N
																														ENSGALG00000005974	Y	Y
																														ENSGALG00000003860	Y	N
																														ENSGALG00000000182	Y	Y
																														ENSGALG00000009986	Y	N
																														ENSGALG00000020180	Y	Y
																														ENSGALG00000024372	Y	N
																														ENSGALG00000016904	Y	N
																														ENSGALG00000008444	Y	N
																														ENSGALG00000007837	Y	N
																														ENSGALG00000008177	Y	Y
																														ENSGALG00000012023	Y	N
																														ENSGALG00000016927	Y	N
																														ENSGALG00000016356	Y	N
																														ENSGALG00000006793	Y	Y
																														ENSGALG00000006319	Y	Y
																														ENSGALG00000016575	Y	N
																														ENSGALG00000002327	Y	N
																														ENSGALG00000002896	Y	N
																														ENSGALG00000009628	Y	N
																														ENSGALG00000005808	Y	N
																														ENSGALG00000007065	Y	Y
																														ENSGALG00000010169	Y	N
																														ENSGALG00000003073	Y	N
																														ENSGALG00000019718	Y	Y
																														ENSGALG00000010442	Y	Y
																														ENSGALG00000009693	Y	Y
																														ENSGALG00000009488	Y	N
																														ENSGALG00000003655	Y	N
																														ENSGALG00000014726	Y	Y
																														ENSGALG00000017179	Y	Y
																														ENSGALG00000002371	Y	Y
																														ENSGALG00000003849	Y	N
																														ENSGALG00000009638	Y	N
																														ENSGALG00000015077	Y	N
																														ENSGALG00000013505	Y	N
																														ENSGALG00000005843	Y	Y
																														ENSGALG00000000635	Y	N
																														ENSGALG00000014453	Y	N
																														ENSGALG00000003005	Y	N
																														ENSGALG00000012385	Y	Y
																														ENSGALG00000002993	Y	N
																														ENSGALG00000012015	Y	Y
																														ENSGALG00000000178	Y	N
																														ENSGALG00000002960	Y	Y
																														ENSGALG00000010364	Y	Y
																														ENSGALG00000006401	Y	N
																														ENSGALG00000023867	Y	Y
																														ENSGALG00000014725	Y	N
																														ENSGALG00000013803	Y	Y
																														ENSGALG00000009340	Y	N
																														ENSGALG00000020160	Y	Y
																														ENSGALG00000014080	Y	N
																														ENSGALG00000009081	Y	Y
																														ENSGALG00000014179	Y	N
																														ENSGALG00000015556	Y	N
																														ENSGALG00000006726	Y	Y
																														ENSGALG00000010770	Y	N
																														ENSGALG00000005359	Y	N
																														ENSGALG00000004476	Y	N
																														ENSGALG00000003792	Y	N
																														ENSGALG00000009493	Y	N
																														ENSGALG00000012927	Y	Y
																														ENSGALG00000001416	Y	N
																														ENSGALG00000007942	Y	N
																														ENSGALG00000003957	Y	Y
																														ENSGALG00000011663	Y	Y
																														ENSGALG00000001565	Y	N
																														ENSGALG00000007357	Y	N
																														ENSGALG00000015425	Y	N
																														ENSGALG00000002005	Y	N
																														ENSGALG00000013795	Y	N
																														ENSGALG00000006719	Y	Y
																														ENSGALG00000008040	Y	Y
																														ENSGALG00000009589	Y	N
																														ENSGALG00000013747	Y	N
																														ENSGALG00000017068	Y	N
																														ENSGALG00000000299	Y	N
																														ENSGALG00000005330	Y	N
																														ENSGALG00000010412	Y	N
																														ENSGALG00000001740	Y	N
																														ENSGALG00000015147	Y	N
																														ENSGALG00000015908	Y	Y
																														ENSGALG00000016160	Y	N
																														ENSGALG00000004290	Y	Y
																														ENSGALG00000001392	Y	N
																														ENSGALG00000010924	Y	Y
																														ENSGALG00000007056	Y	N
																														ENSGALG00000005725	Y	Y
																														ENSGALG00000013583	Y	N
																														ENSGALG00000000374	Y	N
																														ENSGALG00000000769	Y	N
																														ENSGALG00000013091	Y	N
																														ENSGALG00000004827	Y	N
																														ENSGALG00000009452	Y	N
																														ENSGALG00000012654	Y	Y
																														ENSGALG00000016026	Y	N
																														ENSGALG00000001544	Y	N
																														ENSGALG00000010554	Y	N
																														ENSGALG00000022977	Y	N
																														ENSGALG00000012542	Y	N
																														ENSGALG00000004449	Y	N
																														ENSGALG00000012374	Y	N
																														ENSGALG00000016920	Y	N
																														ENSGALG00000009395	Y	Y
																														ENSGALG00000010548	Y	Y
																														ENSGALG00000010769	Y	N
																														ENSGALG00000015084	Y	Y
																														ENSGALG00000004597	Y	N
																														ENSGALG00000001915	Y	N
																														ENSGALG00000010257	Y	N

## Sheet: 5. DEGs_turtle
Supplementary Data 1.5 List of differentially expressed protein-coding genes between turtle phylotypic period (TK11) and two late developmental stages (TK15 and TK23, corresponding to HH28 and HH38 in chicken). ‘Up’ means increased expression level relative to TK11. ‘Down’ means decreased expression level relative to TK11. We used the Ensembl orthologue of chicken and turtle to get the correspond…
PS_TK15-vs- PS_TK11						PS_TK23-vs- PS_TK11
Up			Down			Up			Down
Gene ID	>2-fold change	>5-fold change	Gene ID	>2-fold change	>5-fold change	Gene ID	>2-fold change	>5-fold change	Gene ID	>2-fold change	>5-fold change
ENSGALG00000000003	Y	Y	ENSGALG00000000503	Y	N	ENSGALG00000000003	Y	Y	ENSGALG00000000086	Y	N
ENSGALG00000000098	Y	N	ENSGALG00000001073	Y	N	ENSGALG00000000018	Y	Y	ENSGALG00000000102	Y	N
ENSGALG00000000151	Y	N	ENSGALG00000001169	Y	N	ENSGALG00000000040	Y	N	ENSGALG00000000169	Y	N
ENSGALG00000000164	Y	N	ENSGALG00000001276	Y	N	ENSGALG00000000049	Y	Y	ENSGALG00000000189	Y	N
ENSGALG00000000209	Y	N	ENSGALG00000001363	Y	N	ENSGALG00000000054	Y	N	ENSGALG00000000215	Y	N
ENSGALG00000000236	Y	N	ENSGALG00000001376	Y	N	ENSGALG00000000067	Y	N	ENSGALG00000000230	Y	N
ENSGALG00000000242	Y	N	ENSGALG00000001438	Y	N	ENSGALG00000000098	Y	Y	ENSGALG00000000272	Y	N
ENSGALG00000000313	Y	Y	ENSGALG00000001515	Y	N	ENSGALG00000000114	Y	Y	ENSGALG00000000332	Y	N
ENSGALG00000000426	Y	N	ENSGALG00000001833	Y	N	ENSGALG00000000164	Y	Y	ENSGALG00000000352	Y	N
ENSGALG00000000476	Y	Y	ENSGALG00000001880	Y	Y	ENSGALG00000000172	Y	Y	ENSGALG00000000377	Y	N
ENSGALG00000000530	Y	N	ENSGALG00000002084	Y	N	ENSGALG00000000177	Y	N	ENSGALG00000000401	Y	N
ENSGALG00000000548	Y	Y	ENSGALG00000002088	Y	N	ENSGALG00000000182	Y	Y	ENSGALG00000000408	Y	N
ENSGALG00000000610	Y	N	ENSGALG00000002127	Y	N	ENSGALG00000000209	Y	Y	ENSGALG00000000438	Y	N
ENSGALG00000000639	Y	Y	ENSGALG00000002804	Y	N	ENSGALG00000000221	Y	Y	ENSGALG00000000453	Y	N
ENSGALG00000000730	Y	N	ENSGALG00000003099	Y	N	ENSGALG00000000236	Y	N	ENSGALG00000000454	Y	N
ENSGALG00000000733	Y	N	ENSGALG00000003231	Y	N	ENSGALG00000000293	Y	Y	ENSGALG00000000490	Y	N
ENSGALG00000000780	Y	N	ENSGALG00000003682	Y	N	ENSGALG00000000299	Y	Y	ENSGALG00000000496	Y	N
ENSGALG00000000806	Y	N	ENSGALG00000004032	Y	N	ENSGALG00000000302	Y	N	ENSGALG00000000516	Y	N
ENSGALG00000000839	Y	N	ENSGALG00000004070	Y	N	ENSGALG00000000307	Y	Y	ENSGALG00000000529	Y	N
ENSGALG00000000927	Y	N	ENSGALG00000004336	Y	Y	ENSGALG00000000313	Y	Y	ENSGALG00000000533	Y	N
ENSGALG00000001009	Y	N	ENSGALG00000004361	Y	Y	ENSGALG00000000314	Y	N	ENSGALG00000000680	Y	N
ENSGALG00000001023	Y	Y	ENSGALG00000004494	Y	N	ENSGALG00000000351	Y	N	ENSGALG00000000681	Y	N
ENSGALG00000001063	Y	N	ENSGALG00000004516	Y	N	ENSGALG00000000442	Y	N	ENSGALG00000000707	Y	N
ENSGALG00000001079	Y	Y	ENSGALG00000004627	Y	N	ENSGALG00000000452	Y	N	ENSGALG00000000726	Y	N
ENSGALG00000001130	Y	N	ENSGALG00000004790	Y	N	ENSGALG00000000461	Y	N	ENSGALG00000000734	Y	N
ENSGALG00000001392	Y	N	ENSGALG00000004804	Y	N	ENSGALG00000000476	Y	Y	ENSGALG00000000823	Y	N
ENSGALG00000001437	Y	N	ENSGALG00000004934	Y	N	ENSGALG00000000498	Y	N	ENSGALG00000000840	Y	N
ENSGALG00000001471	Y	N	ENSGALG00000005190	Y	N	ENSGALG00000000548	Y	Y	ENSGALG00000000860	Y	N
ENSGALG00000001480	Y	N	ENSGALG00000005526	Y	N	ENSGALG00000000585	Y	Y	ENSGALG00000000890	Y	N
ENSGALG00000001490	Y	Y	ENSGALG00000005870	Y	N	ENSGALG00000000587	Y	N	ENSGALG00000000895	Y	N
ENSGALG00000001512	Y	N	ENSGALG00000005931	Y	N	ENSGALG00000000599	Y	N	ENSGALG00000000918	Y	N
ENSGALG00000001527	Y	N	ENSGALG00000005991	Y	N	ENSGALG00000000608	Y	N	ENSGALG00000000936	Y	N
ENSGALG00000001544	Y	N	ENSGALG00000006158	Y	N	ENSGALG00000000610	Y	N	ENSGALG00000000970	Y	N
ENSGALG00000001561	Y	N	ENSGALG00000006379	Y	N	ENSGALG00000000611	Y	N	ENSGALG00000001018	Y	N
ENSGALG00000001565	Y	Y	ENSGALG00000006409	Y	N	ENSGALG00000000619	Y	N	ENSGALG00000001073	Y	Y
ENSGALG00000001574	Y	N	ENSGALG00000006665	Y	N	ENSGALG00000000621	Y	N	ENSGALG00000001094	Y	N
ENSGALG00000001608	Y	N	ENSGALG00000006729	Y	Y	ENSGALG00000000625	Y	N	ENSGALG00000001126	Y	N
ENSGALG00000001614	Y	N	ENSGALG00000006736	Y	N	ENSGALG00000000635	Y	N	ENSGALG00000001136	Y	Y
ENSGALG00000001690	Y	N	ENSGALG00000006873	Y	N	ENSGALG00000000639	Y	N	ENSGALG00000001141	Y	Y
ENSGALG00000001697	Y	Y	ENSGALG00000006955	Y	N	ENSGALG00000000695	Y	Y	ENSGALG00000001169	Y	Y
ENSGALG00000001706	Y	Y	ENSGALG00000007011	Y	Y	ENSGALG00000000701	Y	N	ENSGALG00000001231	Y	N
ENSGALG00000001740	Y	Y	ENSGALG00000007024	Y	N	ENSGALG00000000703	Y	N	ENSGALG00000001261	Y	N
ENSGALG00000001768	Y	N	ENSGALG00000007243	Y	N	ENSGALG00000000724	Y	Y	ENSGALG00000001276	Y	Y
ENSGALG00000001770	Y	N	ENSGALG00000007371	Y	Y	ENSGALG00000000730	Y	Y	ENSGALG00000001363	Y	N
ENSGALG00000001780	Y	Y	ENSGALG00000007579	Y	N	ENSGALG00000000769	Y	N	ENSGALG00000001376	Y	N
ENSGALG00000001825	Y	Y	ENSGALG00000007710	Y	N	ENSGALG00000000780	Y	Y	ENSGALG00000001438	Y	N
ENSGALG00000001832	Y	N	ENSGALG00000007834	Y	Y	ENSGALG00000000783	Y	Y	ENSGALG00000001444	Y	N
ENSGALG00000001898	Y	N	ENSGALG00000007892	Y	N	ENSGALG00000000818	Y	N	ENSGALG00000001475	Y	N
ENSGALG00000001956	Y	N	ENSGALG00000008177	Y	N	ENSGALG00000000822	Y	N	ENSGALG00000001485	Y	N
ENSGALG00000002020	Y	N	ENSGALG00000008394	Y	N	ENSGALG00000000839	Y	N	ENSGALG00000001491	Y	N
ENSGALG00000002098	Y	N	ENSGALG00000008454	Y	N	ENSGALG00000000865	Y	N	ENSGALG00000001515	Y	N
ENSGALG00000002129	Y	N	ENSGALG00000009324	Y	N	ENSGALG00000000866	Y	Y	ENSGALG00000001539	Y	Y
ENSGALG00000002183	Y	N	ENSGALG00000009499	Y	N	ENSGALG00000000887	Y	Y	ENSGALG00000001579	Y	N
ENSGALG00000002223	Y	Y	ENSGALG00000009507	Y	N	ENSGALG00000000909	Y	Y	ENSGALG00000001580	Y	N
ENSGALG00000002318	Y	Y	ENSGALG00000009754	Y	N	ENSGALG00000000927	Y	Y	ENSGALG00000001590	Y	N
ENSGALG00000002335	Y	N	ENSGALG00000009807	Y	N	ENSGALG00000000935	Y	N	ENSGALG00000001613	Y	N
ENSGALG00000002342	Y	N	ENSGALG00000009971	Y	N	ENSGALG00000000957	Y	N	ENSGALG00000001616	Y	N
ENSGALG00000002382	Y	N	ENSGALG00000010320	Y	N	ENSGALG00000001009	Y	N	ENSGALG00000001632	Y	N
ENSGALG00000002389	Y	N	ENSGALG00000010408	Y	N	ENSGALG00000001011	Y	Y	ENSGALG00000001700	Y	N
ENSGALG00000002443	Y	N	ENSGALG00000010434	Y	N	ENSGALG00000001023	Y	Y	ENSGALG00000001719	Y	N
ENSGALG00000002455	Y	N	ENSGALG00000010500	Y	N	ENSGALG00000001026	Y	N	ENSGALG00000001761	Y	N
ENSGALG00000002477	Y	N	ENSGALG00000010693	Y	N	ENSGALG00000001038	Y	N	ENSGALG00000001764	Y	N
ENSGALG00000002509	Y	N	ENSGALG00000010748	Y	N	ENSGALG00000001048	Y	N	ENSGALG00000001801	Y	N
ENSGALG00000002546	Y	N	ENSGALG00000010961	Y	N	ENSGALG00000001050	Y	N	ENSGALG00000001880	Y	Y
ENSGALG00000002576	Y	N	ENSGALG00000011409	Y	N	ENSGALG00000001085	Y	Y	ENSGALG00000001911	Y	N
ENSGALG00000002585	Y	N	ENSGALG00000011489	Y	N	ENSGALG00000001091	Y	N	ENSGALG00000001950	Y	N
ENSGALG00000002602	Y	N	ENSGALG00000011522	Y	N	ENSGALG00000001130	Y	Y	ENSGALG00000001973	Y	N
ENSGALG00000002678	Y	Y	ENSGALG00000011575	Y	N	ENSGALG00000001150	Y	Y	ENSGALG00000002043	Y	N
ENSGALG00000002744	Y	N	ENSGALG00000011771	Y	N	ENSGALG00000001163	Y	N	ENSGALG00000002071	Y	N
ENSGALG00000002769	Y	N	ENSGALG00000011973	Y	N	ENSGALG00000001172	Y	Y	ENSGALG00000002088	Y	N
ENSGALG00000002789	Y	N	ENSGALG00000012147	Y	N	ENSGALG00000001177	Y	Y	ENSGALG00000002107	Y	N
ENSGALG00000002864	Y	Y	ENSGALG00000012226	Y	N	ENSGALG00000001197	Y	Y	ENSGALG00000002109	Y	N
ENSGALG00000002874	Y	Y	ENSGALG00000012631	Y	N	ENSGALG00000001220	Y	N	ENSGALG00000002114	Y	N
ENSGALG00000002907	Y	N	ENSGALG00000012647	Y	N	ENSGALG00000001229	Y	N	ENSGALG00000002123	Y	N
ENSGALG00000002944	Y	N	ENSGALG00000012770	Y	N	ENSGALG00000001233	Y	N	ENSGALG00000002127	Y	N
ENSGALG00000002955	Y	N	ENSGALG00000012773	Y	N	ENSGALG00000001281	Y	Y	ENSGALG00000002134	Y	N
ENSGALG00000002958	Y	N	ENSGALG00000012850	Y	N	ENSGALG00000001316	Y	N	ENSGALG00000002214	Y	N
ENSGALG00000002963	Y	N	ENSGALG00000012946	Y	N	ENSGALG00000001325	Y	Y	ENSGALG00000002222	Y	N
ENSGALG00000002987	Y	Y	ENSGALG00000013034	Y	N	ENSGALG00000001343	Y	Y	ENSGALG00000002266	Y	N
ENSGALG00000002991	Y	N	ENSGALG00000013659	Y	N	ENSGALG00000001361	Y	Y	ENSGALG00000002302	Y	N
ENSGALG00000003126	Y	N	ENSGALG00000013811	Y	N	ENSGALG00000001386	Y	N	ENSGALG00000002338	Y	N
ENSGALG00000003157	Y	N	ENSGALG00000013862	Y	Y	ENSGALG00000001392	Y	Y	ENSGALG00000002346	Y	Y
ENSGALG00000003270	Y	N	ENSGALG00000013920	Y	N	ENSGALG00000001396	Y	Y	ENSGALG00000002384	Y	N
ENSGALG00000003286	Y	Y	ENSGALG00000013980	Y	N	ENSGALG00000001407	Y	Y	ENSGALG00000002440	Y	N
ENSGALG00000003379	Y	N	ENSGALG00000014165	Y	N	ENSGALG00000001413	Y	N	ENSGALG00000002460	Y	N
ENSGALG00000003506	Y	Y	ENSGALG00000014268	Y	N	ENSGALG00000001437	Y	Y	ENSGALG00000002499	Y	N
ENSGALG00000003529	Y	N	ENSGALG00000014590	Y	N	ENSGALG00000001446	Y	N	ENSGALG00000002514	Y	N
ENSGALG00000003541	Y	Y	ENSGALG00000014729	Y	N	ENSGALG00000001459	Y	Y	ENSGALG00000002531	Y	N
ENSGALG00000003562	Y	N	ENSGALG00000014935	Y	N	ENSGALG00000001471	Y	Y	ENSGALG00000002535	Y	N
ENSGALG00000003567	Y	N	ENSGALG00000015053	Y	N	ENSGALG00000001476	Y	N	ENSGALG00000002599	Y	N
ENSGALG00000003580	Y	N	ENSGALG00000015127	Y	N	ENSGALG00000001480	Y	Y	ENSGALG00000002624	Y	N
ENSGALG00000003589	Y	N	ENSGALG00000015143	Y	N	ENSGALG00000001490	Y	N	ENSGALG00000002652	Y	Y
ENSGALG00000003655	Y	N	ENSGALG00000015182	Y	N	ENSGALG00000001501	Y	N	ENSGALG00000002671	Y	N
ENSGALG00000003670	Y	N	ENSGALG00000015337	Y	N	ENSGALG00000001516	Y	Y	ENSGALG00000002675	Y	N
ENSGALG00000003689	Y	Y	ENSGALG00000015411	Y	Y	ENSGALG00000001518	Y	Y	ENSGALG00000002703	Y	N
ENSGALG00000003692	Y	Y	ENSGALG00000015925	Y	N	ENSGALG00000001527	Y	Y	ENSGALG00000002743	Y	N
ENSGALG00000003765	Y	N	ENSGALG00000015960	Y	N	ENSGALG00000001535	Y	N	ENSGALG00000002747	Y	N
ENSGALG00000003770	Y	N	ENSGALG00000015986	Y	N	ENSGALG00000001544	Y	N	ENSGALG00000002753	Y	N
ENSGALG00000003785	Y	N	ENSGALG00000016187	Y	N	ENSGALG00000001545	Y	Y	ENSGALG00000002755	Y	N
ENSGALG00000003802	Y	N	ENSGALG00000016278	Y	N	ENSGALG00000001561	Y	Y	ENSGALG00000002781	Y	N
ENSGALG00000003803	Y	N	ENSGALG00000016444	Y	N	ENSGALG00000001565	Y	Y	ENSGALG00000002852	Y	N
ENSGALG00000003809	Y	Y	ENSGALG00000016455	Y	Y	ENSGALG00000001574	Y	N	ENSGALG00000002873	Y	N
ENSGALG00000003833	Y	N	ENSGALG00000016462	Y	N	ENSGALG00000001589	Y	N	ENSGALG00000002886	Y	N
ENSGALG00000003900	Y	Y	ENSGALG00000016937	Y	N	ENSGALG00000001608	Y	N	ENSGALG00000002897	Y	N
ENSGALG00000003903	Y	N	ENSGALG00000016988	Y	Y	ENSGALG00000001614	Y	Y	ENSGALG00000002903	Y	N
ENSGALG00000003925	Y	N	ENSGALG00000017077	Y	N	ENSGALG00000001642	Y	N	ENSGALG00000002906	Y	N
ENSGALG00000003931	Y	Y	ENSGALG00000017627	Y	N	ENSGALG00000001688	Y	N	ENSGALG00000002908	Y	N
ENSGALG00000003939	Y	N	ENSGALG00000018733	Y	N	ENSGALG00000001690	Y	Y	ENSGALG00000002947	Y	N
ENSGALG00000003957	Y	Y	ENSGALG00000019003	Y	N	ENSGALG00000001697	Y	Y	ENSGALG00000002980	Y	N
ENSGALG00000004028	Y	Y	ENSGALG00000019554	Y	N	ENSGALG00000001705	Y	N	ENSGALG00000003010	Y	N
ENSGALG00000004043	Y	N	ENSGALG00000019622	Y	Y	ENSGALG00000001706	Y	Y	ENSGALG00000003013	Y	Y
ENSGALG00000004071	Y	N	ENSGALG00000019672	Y	N	ENSGALG00000001709	Y	Y	ENSGALG00000003072	Y	N
ENSGALG00000004083	Y	N	ENSGALG00000022713	Y	N	ENSGALG00000001740	Y	Y	ENSGALG00000003085	Y	N
ENSGALG00000004095	Y	N	ENSGALG00000023212	Y	N	ENSGALG00000001741	Y	N	ENSGALG00000003097	Y	N
ENSGALG00000004096	Y	N	ENSGALG00000023219	Y	N	ENSGALG00000001777	Y	N	ENSGALG00000003099	Y	N
ENSGALG00000004184	Y	N	ENSGALG00000023419	Y	N	ENSGALG00000001780	Y	Y	ENSGALG00000003193	Y	N
ENSGALG00000004196	Y	Y	ENSGALG00000023751	Y	N	ENSGALG00000001795	Y	Y	ENSGALG00000003210	Y	N
ENSGALG00000004218	Y	N	ENSGALG00000023876	Y	N	ENSGALG00000001825	Y	Y	ENSGALG00000003231	Y	N
ENSGALG00000004230	Y	N	ENSGALG00000024396	Y	N	ENSGALG00000001826	Y	N	ENSGALG00000003260	Y	N
ENSGALG00000004234	Y	N				ENSGALG00000001832	Y	Y	ENSGALG00000003272	Y	N
ENSGALG00000004274	Y	Y				ENSGALG00000001847	Y	N	ENSGALG00000003290	Y	N
ENSGALG00000004279	Y	N				ENSGALG00000001872	Y	N	ENSGALG00000003368	Y	N
ENSGALG00000004290	Y	Y				ENSGALG00000001876	Y	N	ENSGALG00000003373	Y	N
ENSGALG00000004293	Y	Y				ENSGALG00000001892	Y	N	ENSGALG00000003426	Y	N
ENSGALG00000004309	Y	N				ENSGALG00000001898	Y	Y	ENSGALG00000003438	Y	N
ENSGALG00000004343	Y	N				ENSGALG00000001903	Y	N	ENSGALG00000003461	Y	N
ENSGALG00000004357	Y	N				ENSGALG00000001926	Y	Y	ENSGALG00000003484	Y	N
ENSGALG00000004373	Y	N				ENSGALG00000001956	Y	Y	ENSGALG00000003522	Y	N
ENSGALG00000004376	Y	N				ENSGALG00000001977	Y	Y	ENSGALG00000003534	Y	N
ENSGALG00000004393	Y	N				ENSGALG00000001995	Y	N	ENSGALG00000003547	Y	N
ENSGALG00000004445	Y	Y				ENSGALG00000002008	Y	N	ENSGALG00000003584	Y	N
ENSGALG00000004491	Y	Y				ENSGALG00000002012	Y	N	ENSGALG00000003658	Y	N
ENSGALG00000004504	Y	N				ENSGALG00000002016	Y	N	ENSGALG00000003682	Y	N
ENSGALG00000004510	Y	N				ENSGALG00000002020	Y	Y	ENSGALG00000003688	Y	N
ENSGALG00000004518	Y	Y				ENSGALG00000002024	Y	Y	ENSGALG00000003720	Y	N
ENSGALG00000004526	Y	N				ENSGALG00000002028	Y	N	ENSGALG00000003727	Y	N
ENSGALG00000004527	Y	Y				ENSGALG00000002038	Y	N	ENSGALG00000003737	Y	N
ENSGALG00000004591	Y	Y				ENSGALG00000002054	Y	Y	ENSGALG00000003739	Y	N
ENSGALG00000004593	Y	N				ENSGALG00000002080	Y	Y	ENSGALG00000003830	Y	N
ENSGALG00000004642	Y	Y				ENSGALG00000002103	Y	N	ENSGALG00000003881	Y	N
ENSGALG00000004662	Y	N				ENSGALG00000002105	Y	Y	ENSGALG00000003891	Y	N
ENSGALG00000004695	Y	N				ENSGALG00000002108	Y	N	ENSGALG00000003895	Y	N
ENSGALG00000004732	Y	Y				ENSGALG00000002124	Y	N	ENSGALG00000003906	Y	N
ENSGALG00000004740	Y	N				ENSGALG00000002125	Y	Y	ENSGALG00000003937	Y	N
ENSGALG00000004744	Y	Y				ENSGALG00000002183	Y	N	ENSGALG00000003965	Y	N
ENSGALG00000004766	Y	N				ENSGALG00000002186	Y	Y	ENSGALG00000003980	Y	N
ENSGALG00000004829	Y	Y				ENSGALG00000002192	Y	Y	ENSGALG00000003991	Y	N
ENSGALG00000004876	Y	N				ENSGALG00000002200	Y	N	ENSGALG00000004019	Y	N
ENSGALG00000004900	Y	N				ENSGALG00000002201	Y	Y	ENSGALG00000004037	Y	N
ENSGALG00000004921	Y	Y				ENSGALG00000002210	Y	N	ENSGALG00000004047	Y	N
ENSGALG00000004945	Y	Y				ENSGALG00000002234	Y	Y	ENSGALG00000004070	Y	N
ENSGALG00000004960	Y	N				ENSGALG00000002298	Y	N	ENSGALG00000004110	Y	N
ENSGALG00000004966	Y	N				ENSGALG00000002317	Y	N	ENSGALG00000004118	Y	N
ENSGALG00000004980	Y	N				ENSGALG00000002318	Y	Y	ENSGALG00000004132	Y	N
ENSGALG00000005011	Y	Y				ENSGALG00000002342	Y	N	ENSGALG00000004133	Y	N
ENSGALG00000005076	Y	N				ENSGALG00000002374	Y	N	ENSGALG00000004161	Y	N
ENSGALG00000005102	Y	N				ENSGALG00000002382	Y	N	ENSGALG00000004179	Y	N
ENSGALG00000005120	Y	N				ENSGALG00000002389	Y	Y	ENSGALG00000004195	Y	N
ENSGALG00000005141	Y	N				ENSGALG00000002390	Y	Y	ENSGALG00000004197	Y	N
ENSGALG00000005159	Y	N				ENSGALG00000002420	Y	N	ENSGALG00000004236	Y	N
ENSGALG00000005176	Y	Y				ENSGALG00000002433	Y	Y	ENSGALG00000004244	Y	N
ENSGALG00000005180	Y	Y				ENSGALG00000002443	Y	N	ENSGALG00000004336	Y	N
ENSGALG00000005209	Y	N				ENSGALG00000002473	Y	N	ENSGALG00000004361	Y	Y
ENSGALG00000005263	Y	N				ENSGALG00000002477	Y	N	ENSGALG00000004377	Y	N
ENSGALG00000005266	Y	N				ENSGALG00000002479	Y	Y	ENSGALG00000004379	Y	N
ENSGALG00000005292	Y	N				ENSGALG00000002480	Y	Y	ENSGALG00000004414	Y	N
ENSGALG00000005310	Y	N				ENSGALG00000002500	Y	N	ENSGALG00000004444	Y	N
ENSGALG00000005319	Y	Y				ENSGALG00000002509	Y	Y	ENSGALG00000004494	Y	N
ENSGALG00000005323	Y	Y				ENSGALG00000002515	Y	N	ENSGALG00000004495	Y	N
ENSGALG00000005347	Y	N				ENSGALG00000002529	Y	N	ENSGALG00000004505	Y	N
ENSGALG00000005359	Y	N				ENSGALG00000002540	Y	Y	ENSGALG00000004515	Y	N
ENSGALG00000005363	Y	N				ENSGALG00000002543	Y	N	ENSGALG00000004516	Y	Y
ENSGALG00000005401	Y	N				ENSGALG00000002544	Y	N	ENSGALG00000004522	Y	N
ENSGALG00000005409	Y	N				ENSGALG00000002546	Y	Y	ENSGALG00000004548	Y	N
ENSGALG00000005419	Y	Y				ENSGALG00000002553	Y	N	ENSGALG00000004556	Y	N
ENSGALG00000005441	Y	Y				ENSGALG00000002576	Y	N	ENSGALG00000004559	Y	N
ENSGALG00000005442	Y	N				ENSGALG00000002579	Y	N	ENSGALG00000004598	Y	N
ENSGALG00000005448	Y	N				ENSGALG00000002585	Y	N	ENSGALG00000004689	Y	N
ENSGALG00000005461	Y	Y				ENSGALG00000002594	Y	N	ENSGALG00000004701	Y	N
ENSGALG00000005483	Y	N				ENSGALG00000002597	Y	Y	ENSGALG00000004713	Y	N
ENSGALG00000005509	Y	Y				ENSGALG00000002621	Y	N	ENSGALG00000004714	Y	N
ENSGALG00000005521	Y	N				ENSGALG00000002626	Y	N	ENSGALG00000004716	Y	N
ENSGALG00000005577	Y	N				ENSGALG00000002647	Y	Y	ENSGALG00000004756	Y	N
ENSGALG00000005616	Y	N				ENSGALG00000002664	Y	N	ENSGALG00000004780	Y	N
ENSGALG00000005628	Y	Y				ENSGALG00000002667	Y	Y	ENSGALG00000004794	Y	N
ENSGALG00000005630	Y	Y				ENSGALG00000002678	Y	Y	ENSGALG00000004838	Y	N
ENSGALG00000005632	Y	N				ENSGALG00000002705	Y	N	ENSGALG00000004878	Y	N
ENSGALG00000005720	Y	N				ENSGALG00000002744	Y	N	ENSGALG00000004905	Y	N
ENSGALG00000005721	Y	N				ENSGALG00000002762	Y	N	ENSGALG00000004934	Y	Y
ENSGALG00000005730	Y	N				ENSGALG00000002763	Y	N	ENSGALG00000004947	Y	N
ENSGALG00000005843	Y	N				ENSGALG00000002764	Y	N	ENSGALG00000005006	Y	N
ENSGALG00000005884	Y	N				ENSGALG00000002769	Y	Y	ENSGALG00000005024	Y	N
ENSGALG00000005932	Y	N				ENSGALG00000002789	Y	N	ENSGALG00000005038	Y	N
ENSGALG00000005974	Y	N				ENSGALG00000002792	Y	Y	ENSGALG00000005078	Y	N
ENSGALG00000005977	Y	N				ENSGALG00000002808	Y	N	ENSGALG00000005103	Y	N
ENSGALG00000005996	Y	N				ENSGALG00000002816	Y	N	ENSGALG00000005105	Y	N
ENSGALG00000006000	Y	Y				ENSGALG00000002831	Y	N	ENSGALG00000005146	Y	N
ENSGALG00000006013	Y	N				ENSGALG00000002846	Y	N	ENSGALG00000005190	Y	N
ENSGALG00000006025	Y	N				ENSGALG00000002855	Y	N	ENSGALG00000005246	Y	N
ENSGALG00000006060	Y	N				ENSGALG00000002864	Y	Y	ENSGALG00000005247	Y	N
ENSGALG00000006104	Y	Y				ENSGALG00000002869	Y	Y	ENSGALG00000005256	Y	N
ENSGALG00000006125	Y	N				ENSGALG00000002874	Y	Y	ENSGALG00000005291	Y	N
ENSGALG00000006126	Y	N				ENSGALG00000002891	Y	N	ENSGALG00000005302	Y	N
ENSGALG00000006130	Y	Y				ENSGALG00000002894	Y	N	ENSGALG00000005303	Y	N
ENSGALG00000006189	Y	Y				ENSGALG00000002896	Y	Y	ENSGALG00000005308	Y	N
ENSGALG00000006221	Y	N				ENSGALG00000002907	Y	Y	ENSGALG00000005309	Y	N
ENSGALG00000006240	Y	N				ENSGALG00000002909	Y	N	ENSGALG00000005352	Y	N
ENSGALG00000006319	Y	N				ENSGALG00000002937	Y	N	ENSGALG00000005403	Y	N
ENSGALG00000006321	Y	N				ENSGALG00000002944	Y	Y	ENSGALG00000005439	Y	N
ENSGALG00000006346	Y	Y				ENSGALG00000002958	Y	N	ENSGALG00000005451	Y	N
ENSGALG00000006388	Y	N				ENSGALG00000002963	Y	Y	ENSGALG00000005499	Y	N
ENSGALG00000006401	Y	N				ENSGALG00000002987	Y	Y	ENSGALG00000005507	Y	N
ENSGALG00000006453	Y	N				ENSGALG00000002991	Y	N	ENSGALG00000005512	Y	N
ENSGALG00000006456	Y	Y				ENSGALG00000003015	Y	N	ENSGALG00000005550	Y	N
ENSGALG00000006490	Y	N				ENSGALG00000003016	Y	Y	ENSGALG00000005558	Y	N
ENSGALG00000006508	Y	Y				ENSGALG00000003022	Y	Y	ENSGALG00000005573	Y	N
ENSGALG00000006519	Y	N				ENSGALG00000003026	Y	N	ENSGALG00000005617	Y	N
ENSGALG00000006572	Y	Y				ENSGALG00000003038	Y	N	ENSGALG00000005620	Y	N
ENSGALG00000006591	Y	Y				ENSGALG00000003059	Y	N	ENSGALG00000005674	Y	N
ENSGALG00000006605	Y	N				ENSGALG00000003126	Y	Y	ENSGALG00000005769	Y	N
ENSGALG00000006609	Y	N				ENSGALG00000003157	Y	N	ENSGALG00000005826	Y	N
ENSGALG00000006629	Y	N				ENSGALG00000003178	Y	N	ENSGALG00000005870	Y	Y
ENSGALG00000006655	Y	N				ENSGALG00000003179	Y	N	ENSGALG00000005931	Y	N
ENSGALG00000006670	Y	N				ENSGALG00000003185	Y	N	ENSGALG00000005932	Y	N
ENSGALG00000006676	Y	N				ENSGALG00000003212	Y	N	ENSGALG00000005991	Y	Y
ENSGALG00000006681	Y	N				ENSGALG00000003217	Y	N	ENSGALG00000006016	Y	N
ENSGALG00000006705	Y	N				ENSGALG00000003226	Y	Y	ENSGALG00000006037	Y	N
ENSGALG00000006724	Y	N				ENSGALG00000003261	Y	Y	ENSGALG00000006041	Y	Y
ENSGALG00000006725	Y	Y				ENSGALG00000003267	Y	N	ENSGALG00000006048	Y	N
ENSGALG00000006810	Y	N				ENSGALG00000003270	Y	N	ENSGALG00000006050	Y	N
ENSGALG00000006833	Y	Y				ENSGALG00000003282	Y	N	ENSGALG00000006051	Y	N
ENSGALG00000006851	Y	N				ENSGALG00000003286	Y	Y	ENSGALG00000006087	Y	N
ENSGALG00000006859	Y	N				ENSGALG00000003295	Y	Y	ENSGALG00000006094	Y	N
ENSGALG00000006864	Y	N				ENSGALG00000003322	Y	N	ENSGALG00000006110	Y	N
ENSGALG00000006958	Y	N				ENSGALG00000003323	Y	N	ENSGALG00000006113	Y	N
ENSGALG00000006997	Y	N				ENSGALG00000003336	Y	N	ENSGALG00000006118	Y	N
ENSGALG00000007045	Y	N				ENSGALG00000003338	Y	N	ENSGALG00000006158	Y	Y
ENSGALG00000007063	Y	N				ENSGALG00000003374	Y	N	ENSGALG00000006160	Y	N
ENSGALG00000007065	Y	N				ENSGALG00000003379	Y	Y	ENSGALG00000006170	Y	N
ENSGALG00000007079	Y	N				ENSGALG00000003389	Y	Y	ENSGALG00000006209	Y	N
ENSGALG00000007090	Y	N				ENSGALG00000003398	Y	N	ENSGALG00000006226	Y	N
ENSGALG00000007113	Y	Y				ENSGALG00000003401	Y	Y	ENSGALG00000006267	Y	N
ENSGALG00000007149	Y	N				ENSGALG00000003406	Y	Y	ENSGALG00000006271	Y	N
ENSGALG00000007196	Y	Y				ENSGALG00000003432	Y	N	ENSGALG00000006322	Y	N
ENSGALG00000007242	Y	N				ENSGALG00000003433	Y	Y	ENSGALG00000006332	Y	N
ENSGALG00000007268	Y	N				ENSGALG00000003439	Y	N	ENSGALG00000006368	Y	N
ENSGALG00000007269	Y	N				ENSGALG00000003445	Y	N	ENSGALG00000006379	Y	N
ENSGALG00000007334	Y	N				ENSGALG00000003446	Y	Y	ENSGALG00000006384	Y	N
ENSGALG00000007357	Y	N				ENSGALG00000003478	Y	Y	ENSGALG00000006386	Y	N
ENSGALG00000007358	Y	N				ENSGALG00000003485	Y	N	ENSGALG00000006409	Y	N
ENSGALG00000007366	Y	N				ENSGALG00000003493	Y	N	ENSGALG00000006437	Y	N
ENSGALG00000007392	Y	N				ENSGALG00000003506	Y	Y	ENSGALG00000006455	Y	N
ENSGALG00000007426	Y	Y				ENSGALG00000003515	Y	Y	ENSGALG00000006457	Y	N
ENSGALG00000007441	Y	N				ENSGALG00000003521	Y	Y	ENSGALG00000006460	Y	N
ENSGALG00000007466	Y	Y				ENSGALG00000003527	Y	Y	ENSGALG00000006470	Y	N
ENSGALG00000007478	Y	Y				ENSGALG00000003529	Y	Y	ENSGALG00000006500	Y	N
ENSGALG00000007519	Y	N				ENSGALG00000003535	Y	N	ENSGALG00000006531	Y	N
ENSGALG00000007543	Y	N				ENSGALG00000003541	Y	Y	ENSGALG00000006586	Y	N
ENSGALG00000007588	Y	Y				ENSGALG00000003550	Y	N	ENSGALG00000006594	Y	N
ENSGALG00000007593	Y	N				ENSGALG00000003551	Y	Y	ENSGALG00000006596	Y	N
ENSGALG00000007623	Y	N				ENSGALG00000003553	Y	Y	ENSGALG00000006611	Y	N
ENSGALG00000007628	Y	N				ENSGALG00000003562	Y	N	ENSGALG00000006634	Y	Y
ENSGALG00000007669	Y	N				ENSGALG00000003567	Y	Y	ENSGALG00000006639	Y	N
ENSGALG00000007716	Y	N				ENSGALG00000003580	Y	N	ENSGALG00000006640	Y	N
ENSGALG00000007719	Y	N				ENSGALG00000003589	Y	Y	ENSGALG00000006658	Y	N
ENSGALG00000007744	Y	N				ENSGALG00000003624	Y	Y	ENSGALG00000006729	Y	Y
ENSGALG00000007759	Y	Y				ENSGALG00000003640	Y	N	ENSGALG00000006790	Y	N
ENSGALG00000007782	Y	N				ENSGALG00000003663	Y	N	ENSGALG00000006811	Y	N
ENSGALG00000007809	Y	N				ENSGALG00000003670	Y	N	ENSGALG00000006873	Y	N
ENSGALG00000007819	Y	N				ENSGALG00000003675	Y	N	ENSGALG00000006886	Y	Y
ENSGALG00000007849	Y	N				ENSGALG00000003678	Y	N	ENSGALG00000006934	Y	N
ENSGALG00000007862	Y	N				ENSGALG00000003689	Y	Y	ENSGALG00000006955	Y	N
ENSGALG00000007866	Y	N				ENSGALG00000003692	Y	Y	ENSGALG00000006957	Y	N
ENSGALG00000007908	Y	N				ENSGALG00000003701	Y	N	ENSGALG00000006971	Y	N
ENSGALG00000007944	Y	N				ENSGALG00000003706	Y	N	ENSGALG00000006974	Y	N
ENSGALG00000007945	Y	Y				ENSGALG00000003733	Y	N	ENSGALG00000007009	Y	N
ENSGALG00000007963	Y	N				ENSGALG00000003744	Y	N	ENSGALG00000007011	Y	Y
ENSGALG00000007972	Y	N				ENSGALG00000003747	Y	N	ENSGALG00000007024	Y	N
ENSGALG00000007993	Y	N				ENSGALG00000003748	Y	N	ENSGALG00000007039	Y	N
ENSGALG00000007998	Y	Y				ENSGALG00000003761	Y	N	ENSGALG00000007131	Y	N
ENSGALG00000008005	Y	N				ENSGALG00000003765	Y	Y	ENSGALG00000007178	Y	N
ENSGALG00000008007	Y	Y				ENSGALG00000003769	Y	N	ENSGALG00000007191	Y	N
ENSGALG00000008043	Y	N				ENSGALG00000003770	Y	Y	ENSGALG00000007227	Y	Y
ENSGALG00000008055	Y	Y				ENSGALG00000003778	Y	Y	ENSGALG00000007237	Y	N
ENSGALG00000008072	Y	N				ENSGALG00000003792	Y	Y	ENSGALG00000007243	Y	Y
ENSGALG00000008080	Y	N				ENSGALG00000003803	Y	N	ENSGALG00000007365	Y	N
ENSGALG00000008085	Y	N				ENSGALG00000003805	Y	N	ENSGALG00000007371	Y	Y
ENSGALG00000008100	Y	N				ENSGALG00000003809	Y	Y	ENSGALG00000007410	Y	N
ENSGALG00000008118	Y	N				ENSGALG00000003819	Y	Y	ENSGALG00000007417	Y	N
ENSGALG00000008139	Y	N				ENSGALG00000003856	Y	Y	ENSGALG00000007494	Y	N
ENSGALG00000008188	Y	N				ENSGALG00000003860	Y	Y	ENSGALG00000007507	Y	N
ENSGALG00000008193	Y	N				ENSGALG00000003862	Y	N	ENSGALG00000007537	Y	N
ENSGALG00000008253	Y	N				ENSGALG00000003886	Y	Y	ENSGALG00000007596	Y	N
ENSGALG00000008281	Y	N				ENSGALG00000003900	Y	Y	ENSGALG00000007599	Y	N
ENSGALG00000008293	Y	N				ENSGALG00000003904	Y	N	ENSGALG00000007609	Y	N
ENSGALG00000008298	Y	N				ENSGALG00000003921	Y	N	ENSGALG00000007610	Y	N
ENSGALG00000008323	Y	Y				ENSGALG00000003925	Y	Y	ENSGALG00000007647	Y	N
ENSGALG00000008332	Y	Y				ENSGALG00000003939	Y	Y	ENSGALG00000007649	Y	N
ENSGALG00000008339	Y	Y				ENSGALG00000003957	Y	Y	ENSGALG00000007661	Y	N
ENSGALG00000008349	Y	N				ENSGALG00000003997	Y	N	ENSGALG00000007663	Y	N
ENSGALG00000008359	Y	N				ENSGALG00000004004	Y	N	ENSGALG00000007665	Y	N
ENSGALG00000008384	Y	N				ENSGALG00000004011	Y	N	ENSGALG00000007668	Y	N
ENSGALG00000008393	Y	N				ENSGALG00000004028	Y	N	ENSGALG00000007680	Y	N
ENSGALG00000008434	Y	Y				ENSGALG00000004033	Y	N	ENSGALG00000007683	Y	N
ENSGALG00000008449	Y	N				ENSGALG00000004043	Y	N	ENSGALG00000007710	Y	N
ENSGALG00000008455	Y	N				ENSGALG00000004044	Y	Y	ENSGALG00000007736	Y	N
ENSGALG00000008456	Y	N				ENSGALG00000004071	Y	N	ENSGALG00000007752	Y	N
ENSGALG00000008459	Y	N				ENSGALG00000004083	Y	N	ENSGALG00000007768	Y	N
[truncated: 1,429 more rows]

## Sheet: 6. DEGs_lncRNAs
Supplementary Data 1.6 List of differentially expressed lncRNA genes between chicken phylotypic period (HH16) and other embryonic developmental stages. ‘Up’ means increased expression level relative to HH16. ‘Down’ means decreased expression level relative to HH16.
[truncated: 1,313 more rows]

[truncated: 7 more sheets: 7. LncRNA_annotation, 8. HH21_whole_vs_HH16_whole, 9. HH32_whole_vs_HH16_whole, 10. HH32_whole_vs_HH21_whole, 11. HH32_limb_vs_HH21_limb, 12. HH21_limb_vs_whole, 13. HH32_limb_vs_whole]
